# Supplementary material for: Global survey of mobile DNA horizontal transfer in arthropods reveals Lepidoptera as a prime hotspot
Source: PLoS Genet. 2019 Feb 1;15(2):e1007965. doi: 10.1371/journal.pgen.1007965 (PMC6373975; doi:10.1371/journal.pgen.1007965)
Supplement: S1 Table — Specimen IDs correspond to internal SymbioCode IDs [13]. Headers are self-explanatory, except: “OTU” (Operational Taxonomic Unit, a unique identifier for the 460 species used); “pcr_copia”: indicates if an amplicon was obtained for Copia (and similarly for other superfamilies), numbers indicate amplicon intensity; “sequenced?”: indicates if at least one amplicon from this specimen was included in the sequencing experiment. “nb_reads_copia”: number of reads assigned to the Copia superfamily (and similarly for other superfamilies), following the elimination of reads from species represented by only one specimen in a given family. (XLSX) [file pgen.1007965.s006.xlsx]

## Sheet: Sheet 1
specimen	barcode_ID	barcode_sequence	bold_url	CO1_accession	OTU	symbiocode_species_id	island	locality	order	family	genus	species	pcr_copia	pcr_gypsi	pcr_jockey	pcr_mariner	sequenced?	nb_reads_copia	nb_reads_gypsy	nb_reads_jockey	nb_reads_mariner
sc_00001	_514	cgtgcgct	SYC001-14	KX053213	OTU_150	sp_0061	moorea	maharepa	hymenoptera	evaniidae	evania	appendigaster	yes	no	yes	yes	yes	0	0	0	0
sc_00015	_638	cttgaagg	SYC013-14	KX054551	OTU_424	sp_0941	moorea	motu_temae	lepidoptera	pterophoridae	unknown	unknown	yes	no	yes	yes	yes	102	0	414	0
sc_00017	_358	gagatatt	SYC015-14	KX054047	OTU_069	sp_0099	moorea	afareaitu	hemiptera	pentatomidae	nezara	viridula	no	yes	yes	no	yes	0	120	744	0
sc_00052	_553	cctcgtag	SYC049-14	KX052470	OTU_460	sp_0049	moorea	paopao	diptera	culicidae	culex	pipiens	yes	no	yes	no	yes	277	0	269	0
sc_00082	_019	tcaagtaa	SYC078-14	KX053807	OTU_459	sp_0227	moorea	motu_temae	diptera	limoniidae	unknown	unknown	yes	yes	yes	no	yes	351	29	1515	0
sc_00097	_572	accaacag	SYC092-14	KX053729	OTU_384	sp_0816	moorea	paopao	lepidoptera	unknown	unknown	unknown	yes	no	yes	no	yes	210	0	113	0
sc_00137	_284	actataat	SYC132-14	KX052287	OTU_297	sp_1000	moorea	motu_temae	coleoptera	coccinellidae	unknown	unknown	yes	no	yes	yes	yes	120	0	337	169
sc_00193	_245	gtgtcaca	SYC188-14	KX054329	OTU_514	sp_0110	moorea	paopao	diptera	sarcophagidae	peckia	chrysostoma	no	no	yes	no	yes	0	0	59	0
sc_00196	_032	cggaagaa	SYC191-14	KX054479	OTU_161	sp_0121	moorea	maharepa	hymenoptera	vespidae	polistes	olivaceus	yes	yes	no	no	yes	142	0	0	0
sc_00208	_687	tctgtacg	SYC203-14	KX054671	OTU_516	sp_0206	moorea	pihaena	diptera	sarcophagidae	unknown	unknown	no	yes	yes	yes	yes	0	8	579	256
sc_00242	_531	ggtgtaag	SYC237-14	KX054647	OTU_061	sp_0679	moorea	papetoai	hemiptera	rhyparochromidae	unknown	unknown	yes	no	yes	yes	yes	341	0	1402	139
sc_00246	_364	cttggatt	SYC241-14	KX052311	OTU_296	sp_0998	moorea	paopao	coleoptera	coccinellidae	unknown	unknown	yes	no	yes	no	yes	441	0	745	0
sc_00250	_673	tccgtcgg	SYC245-14	KX051621	OTU_592	sp_0013	moorea	haapiti	diptera	bombyliidae	anthrax	semiscitus	no	yes	yes	yes	yes	0	15	0	1
sc_00265	_055	cctaacaa	SYC260-14	KX053808	OTU_458	sp_0262	moorea	motu_temae	diptera	limoniidae	unknown	unknown	no	yes	yes	yes	yes	0	3	212	56
sc_00272	_077	aggtaata	SYC267-14	KX054239	OTU_286	sp_1033	moorea	motu_temae	coleoptera	oedemeridae	unknown	unknown	yes	yes	no	yes	yes	69	0	0	0
sc_00276	_734	gtgtgccg	SYC271-14	KX053058	OTU_135	sp_0522	moorea	motu_temae	hymenoptera	ichneumonidae	echthromorpha	agrestoria	yes	no	no	no	yes	36	0	0	0
sc_00300	NA	NA	SYC295-14	KX054522	OTU_469	sp_0383	moorea	motu_temae	diptera	chironomidae	pseudosmittia	unknown	no	no	no	no	no	NA	NA	NA	NA
sc_00304	_689	gcgctacg	SYC298-14	KX052387	OTU_047	sp_0643	moorea	motu_temae	hemiptera	tingidae	corythucha	unknown	no	yes	yes	yes	yes	0	0	490	0
sc_00317	_541	aggacaag	SYC307-14	KX052369	OTU_255	sp_0461	moorea	motu_temae	psocodea	psocidae	copostigma	vitiense	no	no	no	yes	yes	0	0	0	89
sc_00330	_040	catatgaa	SYC320-14	KX054831	OTU_455	sp_0145	moorea	motu_temae	diptera	limoniidae	styringomyia	didyma	no	yes	yes	no	yes	0	17	294	0
sc_00332	_540	gcaacaag	SYC322-14	KX054835	OTU_455	sp_0145	moorea	motu_temae	diptera	limoniidae	styringomyia	didyma	no	yes	yes	no	yes	0	18	454	0
sc_00341	_378	aggatgtt	SYC331-14	KX054587	OTU_439	sp_0908	moorea	motu_temae	lepidoptera	pyralidae	unknown	unknown	yes	no	yes	no	yes	0	0	0	0
sc_00385	_039	agaatgaa	SYC374-14	KX052788	OTU_574	sp_0320	moorea	motu_temae	diptera	unknown	unknown	unknown	no	yes	yes	no	yes	0	0	170	0
sc_00386	_539	acgcgaag	SYC375-14	KX052787	OTU_574	sp_0320	moorea	motu_temae	diptera	unknown	unknown	unknown	no	no	yes	no	yes	0	0	113	0
sc_00400	_403	ttctgctt	SYC389-14	KX053871	OTU_511	sp_0084	moorea	moorea	diptera	calliphoridae	lucilia	cuprina	yes	yes	yes	no	yes	0	0	0	0
sc_00407	_699	agcaatcg	SYC396-14	KX054038	OTU_228	sp_0098	moorea	paopao	araneae	theridiidae	nesticodes	rufipes	no	no	yes	no	yes	0	0	0	0
sc_00419	_013	gagattaa	SYC407-14	KX054704	OTU_549	sp_0132	moorea	gump_station	diptera	platystomatidae	scholastes	lonchifer	no	yes	no	no	yes	0	206	0	0
sc_00441	_043	tgtgtgaa	SYC429-14	KX051868	OTU_589	sp_0029	moorea	uru_fara	diptera	stratiomyidae	cephalochrysa	unknown	no	yes	yes	yes	yes	0	48	128	36
sc_00473	NA	NA	SYC460-14	KX053869	OTU_511	sp_0084	moorea	moorea	diptera	calliphoridae	lucilia	cuprina	no	no	no	no	no	NA	NA	NA	NA
sc_00511	NA	NA	SYC498-14	KX054437	OTU_288	sp_0086	moorea	paopao	coleoptera	cerambycidae	placosternus	crinicornis	no	no	no	no	no	NA	NA	NA	NA
sc_00515	_227	gagtccga	SYC502-14	KX054234	OTU_286	sp_1033	moorea	paopao	coleoptera	oedemeridae	unknown	unknown	yes	yes	no	no	yes	355	0	0	0
sc_00541	_591	ccatgatg	SYC527-14	KX054410	OTU_233	sp_0117	moorea	paopao_valley_pineaple_field	araneae	pholcidae	physocyclus	globosus	yes	no	yes	no	yes	73	0	45	0
sc_00548	_224	taatgcga	SYC533-14	KX053238	OTU_211	sp_1132	moorea	paopao_valley_pineaple_field	araneae	salticidae	Plexippus	paykulli	no	no	no	yes	yes	0	0	0	78
sc_00551	_594	gagtcatg	SYC536-14	KX053240	OTU_211	sp_1132	moorea	paopao_valley_pineaple_field	araneae	salticidae	Plexippus	paykulli	no	no	no	yes	yes	0	0	0	25
sc_00561	_718	ttgatgcg	SYC546-14	KX052193	OTU_088	sp_0716	moorea	paopao_valley_pineaple_field	hemiptera	cicadellidae	unknown	unknown	yes	no	no	yes	yes	155	0	0	169
sc_00565	NA	NA	SYC550-14	KX051749	OTU_076	sp_0088	moorea	paopao_valley_pineaple_field	hemiptera	aradidae	brachyrhynchus	membranaceus	no	no	no	no	no	NA	NA	NA	NA
sc_00569	_269	ccacggca	SYC554-14	KX051747	OTU_076	sp_0088	moorea	paopao_valley_pineaple_field	hemiptera	aradidae	brachyrhynchus	membranaceus	no	no	yes	no	yes	0	0	0	0
sc_00589	_664	gtagctgg	SYC574-14	KX054824	OTU_591	sp_0184	moorea	paopao_valley_pineaple_field	diptera	stratiomyidae	unknown	unknown	yes	yes	no	yes	yes	382	163	0	235
sc_00595	_520	ttcatcct	SYC580-14	KX054046	OTU_069	sp_0099	moorea	paopao	hemiptera	pentatomidae	nezara	viridula	no	yes	yes	yes	yes	0	26	1412	0
sc_00614	_321	ggcgctat	SYC599-14	KX054413	OTU_396	sp_0118	moorea	motu_temae	lepidoptera	crambidae	piletocera	signiferalis	yes	no	no	no	yes	268	0	0	0
sc_00617	_044	ttactgaa	SYC602-14	KX051619	OTU_592	sp_0013	moorea	motu_temae	diptera	bombyliidae	anthrax	semiscitus	no	yes	no	yes	yes	0	58	0	2
sc_00623	_576	cgtcacag	SYC608-14	KX053809	OTU_458	sp_0262	moorea	motu_temae	diptera	limoniidae	unknown	unknown	yes	yes	yes	yes	yes	0	3	211	46
sc_00627	_099	aactcata	SYC611-14	KX053765	OTU_433	sp_0968	moorea	motu_temae	lepidoptera	unknown	unknown	unknown	yes	no	yes	yes	yes	55	0	12	2
sc_00628	NA	NA	SYC612-14	KX054575	OTU_439	sp_0908	moorea	motu_temae	lepidoptera	pyralidae	unknown	unknown	no	no	no	no	no	NA	NA	NA	NA
sc_00629	_744	gcgtgaac	SYC613-14	KX052913	OTU_586	sp_0182	moorea	motu_temae	diptera	dolichopodidae	unknown	unknown	no	yes	yes	no	yes	0	0	313	0
sc_00630	_231	ttggaaca	SYC614-14	KX051890	OTU_042	sp_1090	moorea	motu_temae	diptera	ceratopogonidae	unknown	unknown	no	no	yes	no	yes	0	0	142	0
sc_00635	_056	agttacaa	SYC619-14	KX052910	OTU_586	sp_0182	moorea	motu_temae	diptera	dolichopodidae	unknown	unknown	no	no	yes	no	yes	0	0	272	0
sc_00638	_294	taatgaat	SYC622-14	KX053080	OTU_304	sp_0994	moorea	motu_temae	coleoptera	corylophidae	unknown	unknown	yes	yes	yes	yes	yes	0	0	823	0
sc_00639	_549	tgacttag	SYC623-14	KX053081	OTU_304	sp_0994	moorea	motu_temae	coleoptera	corylophidae	unknown	unknown	no	no	yes	no	yes	0	0	842	0
sc_00649	_544	gtgccaag	SYC633-14	KX054438	OTU_288	sp_0086	moorea	haapiti_tiahura	coleoptera	cerambycidae	placosternus	crinicornis	yes	no	yes	no	yes	0	0	0	0
sc_00660	_421	tgcacagt	SYC644-14	KX054036	OTU_308	sp_0167	moorea	haapiti_tiahura	coleoptera	scarabaeidae	neotrichiorhyssemus	hirsutus	yes	no	yes	yes	yes	191	0	328	151
sc_00680	NA	NA	SYC663-14	KX054731	OTU_104	sp_0696	moorea	ahuru_point	scolopendromorpha	scolopendridae	scolopendra	subspinipes	no	no	no	no	no	NA	NA	NA	NA
sc_00686	_513	tggacgct	SYC669-14	KX054762	OTU_176	sp_0139	moorea	ahuru_point	hymenoptera	formicidae	solenopsis	geminata	no	no	no	yes	yes	0	0	0	24
sc_00688	_357	tgtatatt	SYC671-14	KX052888	OTU_568	sp_0286	moorea	motu_temae	diptera	Lauxaniidae	unknown	unknown	yes	yes	yes	yes	yes	604	172	1226	218
sc_00689	_112	ttacgtta	SYC672-14	KX053764	OTU_437	sp_0974	moorea	motu_temae	lepidoptera	unknown	unknown	unknown	yes	yes	yes	yes	yes	344	1	272	122
sc_00691	_682	atagaacg	SYC674-14	KX053763	OTU_437	sp_0974	moorea	motu_temae	lepidoptera	unknown	unknown	unknown	yes	yes	yes	yes	yes	771	1	310	228
sc_00693	_045	ccgctgaa	SYC676-14	KX054825	OTU_588	sp_0185	moorea	paopao	diptera	stratiomyidae	unknown	unknown	no	yes	yes	no	yes	0	2	45	0
sc_00694	_244	taatcaca	SYC677-14	KX054409	OTU_233	sp_0117	moorea	motu_temae	araneae	pholcidae	physocyclus	globosus	yes	no	yes	yes	yes	260	0	125	0
sc_00703	_028	ttctctaa	SYC685-14	KX054730	OTU_104	sp_0696	moorea	teaharoa	scolopendromorpha	scolopendridae	scolopendra	subspinipes	yes	no	no	yes	yes	0	0	0	0
sc_00711	_405	ttgacctt	SYC693-14	KX054705	OTU_549	sp_0132	moorea	motu_temae	diptera	platystomatidae	scholastes	lonchifer	no	yes	no	no	yes	0	148	0	0
sc_00721	NA	NA	SYC703-14	KX054037	OTU_228	sp_0098	moorea	motu_temae	araneae	theridiidae	nesticodes	rufipes	no	no	no	no	no	NA	NA	NA	NA
sc_00722	_332	cggtggat	SYC704-14	KX051628	OTU_367	sp_0014	moorea	motu_temae	lepidoptera	noctuidae	Eublemma	crassiuscula	no	no	yes	no	yes	0	0	117	0
sc_00728	_195	ggttctga	SYC710-14	KX051617	OTU_162	sp_0011	moorea	vaiare_paopao_track_beginning	hymenoptera	vespidae	anterhynchium	rufipes	yes	no	yes	no	yes	0	0	0	0
sc_00749	_049	ggacggaa	SYC731-14	KX053549	OTU_079	sp_0754	moorea	vaiare_paopao_track_beginning	hemiptera	tropiduchidae	kallitaxila	sinica	no	no	yes	yes	yes	0	0	435	70
sc_00752	_254	cgcagtca	SYC734-14	KX052175	OTU_094	sp_0721	moorea	vaiare_paopao_track_beginning	hemiptera	cicadellidae	unknown	unknown	yes	no	yes	yes	yes	991	0	360	48
sc_00753	_419	gctggagt	SYC735-14	KX052575	OTU_078	sp_0752	moorea	vaiare_paopao_track_beginning	hemiptera	derbidae	unknown	unknown	no	no	yes	yes	yes	0	0	1460	171
sc_00756	NA	NA	SYC738-14	KX052214	OTU_218	sp_0039	moorea	vaiare_paopao_track_beginning	araneae	clubionidae	clubiona	samoensis	no	no	no	no	no	NA	NA	NA	NA
sc_00760	_525	gatggcct	SYC742-14	KX055178	OTU_368	sp_0170	moorea	motu_temae	lepidoptera	erebidae	utetheisa	pulchelloides	yes	no	yes	yes	yes	1221	0	496	172
sc_00762	_450	tatatggt	SYC744-14	KX052364	OTU_291	sp_1067	moorea	motu_temae	coleoptera	elateridae	conoderus	pallipes	yes	no	yes	yes	yes	572	0	1838	222
sc_00765	_528	ctcataag	SYC747-14	KX052366	OTU_291	sp_1067	moorea	motu_temae	coleoptera	elateridae	conoderus	pallipes	yes	no	yes	yes	yes	57	0	415	5
sc_00775	_069	gccggcaa	SYC757-14	KX054819	OTU_588	sp_0185	moorea	motu_temae	diptera	stratiomyidae	unknown	unknown	no	yes	yes	yes	yes	0	1	11	0
sc_00794	_466	cattgcgt	SYC776-14	KX055158	OTU_513	sp_0202	moorea	vaiare_paopao_track_beginning	diptera	sarcophagidae	tricharaea	unknown	no	no	yes	no	yes	0	0	802	0
sc_00818	_255	tagtgtca	SYC800-14	KX054552	OTU_424	sp_0941	moorea	motu_temae	lepidoptera	pterophoridae	unknown	unknown	yes	yes	yes	no	yes	199	0	99	0
sc_00826	_729	ggcgaccg	SYC808-14	KX053299	OTU_095	sp_0722	moorea	motu_temae	hemiptera	cicadellidae	graminella	nigrifrons	yes	no	yes	yes	yes	333	0	97	37
sc_00832	_418	agaggagt	SYC814-14	KX053298	OTU_095	sp_0722	moorea	motu_temae	hemiptera	cicadellidae	graminella	nigrifrons	yes	no	yes	yes	yes	703	0	195	107
sc_00841	_146	aagttcta	SYC823-14	KX053335	OTU_016	sp_0789	moorea	paopao_river_sides	orthoptera	gryllidae	unknown	unknown	yes	no	yes	yes	yes	87	0	56	8
sc_00856	NA	NA	SYC838-14	KX054972	OTU_235	sp_0153	moorea	paopao_river_sides	araneae	tetragnathidae	tetragnatha	maxillosa	no	no	no	no	no	NA	NA	NA	NA
sc_00860	_257	gtcggtca	SYC842-14	KX053531	OTU_011	sp_0771	moorea	paopao_river_sides	odonata	coenagrionidae	ischnura	aurora	yes	no	yes	no	yes	0	0	79	0
sc_00878	_014	accattaa	SYC860-14	KX054901	OTU_540	sp_0151	moorea	paopao_river_sides	diptera	neriidae	telostylinus	lineolatus	no	yes	yes	no	yes	0	0	53	0
sc_00879	_026	ccgactaa	SYC861-14	KX051681	OTU_158	sp_0017	moorea	paopao_river_sides	hymenoptera	apidae	apis	mellifera	no	no	no	yes	yes	0	0	0	67
sc_00888	_274	ctatacca	SYC870-14	KX054626	OTU_165	sp_0129	moorea	paopao_river_sides	hymenoptera	vespidae	rhynchium	quinquecinctum	yes	no	no	no	yes	649	0	0	0
sc_00899	_414	ccgatagt	SYC881-14	KX054267	OTU_538	sp_0103	moorea	maharepa	diptera	syrphidae	ornidia	obesa	no	yes	no	no	yes	0	305	0	0
sc_00916	_033	tacaagaa	SYC898-14	KX054306	OTU_015	sp_0106	moorea	maharepa	odonata	libellulidae	pantala	flavescens	no	no	yes	no	yes	0	0	291	0
sc_00931	_068	cttggcaa	SYC911-14	KX054823	OTU_590	sp_0183	moorea	paopao_river_sides	diptera	stratiomyidae	Microchrysa	flaviventris	no	no	yes	no	yes	0	0	0	0
sc_00936	_726	tatccgcg	SYC916-14	KX052707	OTU_029	sp_0365	moorea	paopao_river_sides	diptera	Simuliidae	unknown	unknown	no	no	yes	no	yes	0	0	275	0
sc_00954	_526	cctcgcct	SYC934-14	KX051677	OTU_158	sp_0017	moorea	motu_temae	hymenoptera	apidae	apis	mellifera	no	no	no	yes	yes	0	0	0	103
sc_00967	_468	gtaggcgt	SYC947-14	KX053648	OTU_324	sp_0855	moorea	maharepa	lepidoptera	unknown	unknown	unknown	yes	no	yes	yes	yes	803	0	209	73
sc_00976	_094	ctctgata	SYC956-14	KX052388	OTU_047	sp_0643	moorea	paopao_river_sides	hemiptera	tingidae	corythucha	unknown	no	yes	yes	no	yes	0	0	254	0
sc_00981	_538	tgtcgaag	SYC961-14	KX055169	OTU_004	sp_0169	moorea	maharepa	mantodea	iridopterygidae	tropidomantis	tenera	yes	no	no	no	yes	140	0	0	0
sc_00986	_046	actaggaa	SYC966-14	KX055179	OTU_368	sp_0170	moorea	moorea	lepidoptera	erebidae	utetheisa	pulchelloides	yes	yes	yes	yes	yes	221	0	218	87
sc_00992	_132	cagtggta	SYC972-14	KX052350	OTU_070	sp_0689	moorea	moorea	hemiptera	scutelleridae	coleotichus	unknown	no	no	yes	yes	yes	0	0	94	87
sc_00999	_103	acgaatta	SYC979-14	KX054245	OTU_302	sp_0100	moorea	moorea	coleoptera	coccinellidae	olla	vnigrum	yes	no	yes	no	yes	0	0	352	0
sc_01021	NA	NA	SYC1001-14	KX054891	OTU_182	sp_0148	moorea	gump_station	hymenoptera	formicidae	tapinoma	melanocephalum	no	no	no	no	no	NA	NA	NA	NA
sc_01029	NA	NA	SYC1009-14	KX053214	OTU_150	sp_0061	moorea	gump_station	hymenoptera	evaniidae	evania	appendigaster	no	no	no	no	no	NA	NA	NA	NA
sc_01046	_115	cacactta	SYC1026-14	KX054330	OTU_514	sp_0110	moorea	gump_station	diptera	sarcophagidae	peckia	chrysostoma	no	no	yes	no	yes	0	0	5	0
sc_01048	_041	tagttgaa	SYC1028-14	KX054808	OTU_336	sp_0143	moorea	pihaena	lepidoptera	autostichidae	stoeberhinus	testaceus	yes	no	no	no	yes	0	0	0	0
sc_01056	NA	NA	SYC1036-14	KX054367	OTU_108	sp_0593	moorea	pihaena	thysanoptera	phlaeothripidae	unknown	unknown	no	no	no	no	no	NA	NA	NA	NA
sc_01060	_368	ttagcatt	SYC1039-14	KX052163	OTU_088	sp_0716	moorea	pihaena	hemiptera	cicadellidae	unknown	unknown	yes	no	yes	yes	yes	345	0	0	158
sc_01069	_327	atcatgat	SYC1048-14	KX051839	OTU_068	sp_0028	moorea	pihaena	hemiptera	pentatomidae	catacanthus	viridicatus	no	no	yes	no	yes	0	0	325	0
sc_01074	_523	tcgagcct	SYC1053-14	KX053411	OTU_098	sp_0075	moorea	pihaena	hemiptera	cicadellidae	homalodisca	vitripennis	yes	no	yes	yes	yes	0	0	477	157
sc_01080	_123	atacagta	SYC1059-14	KX053538	OTU_103	sp_0702	moorea	pihaena	ixodida	ixodidae	unknown	unknown	no	no	yes	yes	yes	0	0	127	78
sc_01082	_628	cctgtctg	SYC1061-14	KX053537	OTU_103	sp_0702	moorea	pihaena	ixodida	ixodidae	unknown	unknown	no	no	yes	yes	yes	0	0	144	188
sc_01097	_250	ggtattca	SYC1076-14	KX054285	OTU_058	sp_0682	moorea	gump_station	hemiptera	oxycarenidae	oxycarenus	unknown	no	no	yes	no	yes	0	0	47	0
sc_01098	_753	ctgcttac	SYC1077-14	KX054288	OTU_058	sp_0682	moorea	gump_station	hemiptera	oxycarenidae	oxycarenus	unknown	no	no	yes	no	yes	0	0	250	0
sc_01106	_533	tacgtaag	SYC1085-14	KX052284	OTU_298	sp_1001	moorea	gump_station	coleoptera	coccinellidae	unknown	unknown	yes	no	yes	no	yes	144	0	0	0
sc_01108	_050	aagcggaa	SYC1087-14	KX052313	OTU_298	sp_1001	moorea	gump_station	coleoptera	coccinellidae	unknown	unknown	yes	no	no	no	yes	8	0	0	0
sc_01113	_037	gcagagaa	SYC1092-14	KX053412	OTU_098	sp_0075	moorea	pihaena	hemiptera	cicadellidae	homalodisca	vitripennis	no	yes	yes	yes	yes	0	0	282	222
sc_01116	NA	NA	SYC1095-14	KX053914	OTU_052	sp_0663	moorea	pihaena	hemiptera	miridae	unknown	unknown	no	no	no	no	no	NA	NA	NA	NA
sc_01119	_064	ggtctcaa	SYC1098-14	KX054687	OTU_515	sp_0205	moorea	pihaena	diptera	sarcophagidae	unknown	unknown	yes	no	no	no	yes	0	0	0	0
sc_01124	_624	tctaactg	SYC1103-14	KX052670	OTU_501	sp_0193	moorea	gump_station	diptera	Muscidae	Atherigona	unknown	no	yes	yes	no	yes	0	1	718	0
sc_01126	_590	cagagatg	SYC1105-14	KX052668	OTU_579	sp_0178	moorea	pihaena	diptera	unknown	unknown	unknown	yes	yes	yes	no	yes	526	66	210	0
sc_01130	_038	caacagaa	SYC1109-14	KX053629	OTU_433	sp_0968	moorea	pihaena	lepidoptera	unknown	unknown	unknown	yes	no	yes	yes	yes	395	0	70	94
sc_01137	_034	tgatagaa	SYC1116-14	KX052102	OTU_582	sp_0236	moorea	pihaena	diptera	dolichopodidae	chrysotus	unknown	no	yes	yes	no	yes	0	34	935	0
sc_01139	_739	gtcgtaac	SYC1118-14	KX052101	OTU_582	sp_0236	moorea	pihaena	diptera	dolichopodidae	chrysotus	unknown	no	yes	yes	no	yes	0	29	459	0
sc_01143	_319	aacactat	SYC1122-14	KX052666	OTU_579	sp_0178	moorea	pihaena	diptera	unknown	unknown	unknown	yes	yes	yes	no	yes	102	11	44	0
sc_01150	_120	gtgtagta	SYC1129-14	KX051926	OTU_113	sp_0603	moorea	pihaena	hymenoptera	chalcididae	unknown	unknown	no	no	yes	no	yes	0	0	258	0
sc_01159	_499	aggcgtct	SYC1138-14	KX054559	OTU_305	sp_1070	moorea	pihaena	coleoptera	ptilodactylidae	unknown	unknown	yes	no	yes	no	yes	0	0	139	0
sc_01167	_606	taaggttg	SYC1146-14	KX054654	OTU_063	sp_0678	moorea	pihaena	hemiptera	rhyparochromidae	unknown	unknown	yes	no	yes	no	yes	591	0	1000	0
sc_01168	_516	ggtaacct	SYC1147-14	KX054312	OTU_015	sp_0106	moorea	gump_station	odonata	libellulidae	pantala	flavescens	no	no	yes	no	yes	0	0	353	0
sc_01169	NA	NA	SYC1148-14	KX051731	OTU_090	sp_0024	moorea	pihaena	hemiptera	cicadellidae	balclutha	incisa	no	no	no	no	no	NA	NA	NA	NA
sc_01182	_333	agccggat	SYC1161-14	KX053398	OTU_210	sp_0071	moorea	pihaena	araneae	sparassidae	heteropoda	nobilis	no	no	yes	yes	yes	0	0	31	9
sc_01183	_030	gaacctaa	SYC1162-14	KX055190	OTU_157	sp_0548	moorea	gump_station	hymenoptera	apidae	xylocopa	unknown	no	no	yes	no	yes	0	0	0	0
sc_01201	_799	tagaattc	SYC1180-14	KX053257	OTU_408	sp_0927	moorea	pihaena	lepidoptera	geometridae	unknown	unknown	yes	no	yes	yes	yes	0	0	0	0
sc_01211	_543	catgcaag	SYC1190-14	KX053108	OTU_285	sp_1035	moorea	pihaena	coleoptera	oedemeridae	eobia	bicolor	yes	no	no	yes	yes	822	0	0	71
sc_01220	_521	tgattcct	SYC1199-14	KX053881	OTU_065	sp_0685	moorea	pihaena	hemiptera	lygaeidae	unknown	unknown	yes	no	yes	no	yes	235	0	645	0
sc_01225	_705	ttaagtcg	SYC1204-14	KX051809	OTU_156	sp_0547	moorea	pihaena	hymenoptera	apidae	braunsapis	unknown	yes	no	yes	yes	yes	1225	0	549	0
sc_01239	_225	cgctgcga	SYC1218-14	KX053393	OTU_587	sp_0070	moorea	gump_station	diptera	stratiomyidae	hermetia	illucens	yes	yes	yes	no	yes	0	4	43	0
sc_01251	_096	ggccgata	SYC1230-14	KX054653	OTU_061	sp_0679	moorea	pihaena	hemiptera	rhyparochromidae	unknown	unknown	yes	no	yes	yes	yes	93	0	178	90
sc_01252	NA	NA	SYC1231-14	KX053898	OTU_159	sp_0545	moorea	pihaena	hymenoptera	megachilidae	unknown	unknown	no	no	no	no	no	NA	NA	NA	NA
sc_01255	NA	NA	SYC1234-14	KX055188	OTU_157	sp_0548	moorea	pihaena	hymenoptera	apidae	xylocopa	unknown	no	no	no	no	no	NA	NA	NA	NA
sc_01306	_184	tgaattga	SYC1285-14	KX053863	OTU_008	sp_0777	moorea	pihaena	blattodea	ectobiidae	lobopterella	dimidiatipes	no	no	yes	no	yes	0	0	0	0
sc_01319	_500	cctactct	SYC1297-14	KX052487	OTU_461	sp_0251	moorea	pihaena	diptera	culicidae	unknown	unknown	no	yes	yes	yes	yes	0	0	272	77
sc_01328	_199	gaatagga	SYC1305-14	KX052474	OTU_460	sp_0049	moorea	pihaena	diptera	culicidae	culex	pipiens	yes	no	yes	no	yes	401	0	405	0
sc_01357	_207	cgactgga	SYC1334-14	KX054736	OTU_290	sp_0135	moorea	pihaena	coleoptera	elateridae	simodactylus	cinnamomeus	no	no	yes	no	yes	0	0	786	0
sc_01360	_460	gagcacgt	SYC1337-14	KX054412	OTU_396	sp_0118	moorea	pihaena	lepidoptera	crambidae	piletocera	signiferalis	yes	no	yes	yes	yes	352	0	0	0
sc_01364	_519	tggcacct	SYC1341-14	KX054294	OTU_164	sp_0105	moorea	pihaena	hymenoptera	vespidae	pachodynerus	nasidens	yes	no	no	no	yes	1756	0	0	0
sc_01376	_036	ctctagaa	SYC1352-14	KX054295	OTU_164	sp_0105	moorea	pihaena	hymenoptera	vespidae	pachodynerus	nasidens	yes	yes	yes	no	yes	151	0	0	0
sc_01379	_442	agatctgt	SYC1355-14	KX051998	OTU_474	sp_0034	moorea	pihaena	diptera	chironomidae	chironomus	crassiforceps	no	no	yes	no	yes	0	0	382	0
sc_01383	_223	ttcagcga	SYC1359-14	KX054353	OTU_085	sp_0749	moorea	pihaena	hemiptera	delphacidae	perkinsiella	unknown	no	no	yes	no	yes	0	0	275	0
sc_01385	_578	ccactcag	SYC1361-14	KX054356	OTU_085	sp_0749	moorea	pihaena	hemiptera	delphacidae	perkinsiella	unknown	no	no	yes	no	yes	0	0	266	0
sc_01387	_580	gacctcag	SYC1363-14	KX051895	OTU_044	sp_1091	moorea	pihaena	diptera	ceratopogonidae	unknown	unknown	yes	no	yes	no	yes	0	0	0	0
sc_01395	_501	atgtctct	SYC1371-14	KX053541	OTU_079	sp_0754	moorea	pihaena	hemiptera	tropiduchidae	kallitaxila	sinica	no	no	yes	yes	yes	0	0	691	105
sc_01402	_620	tcgtggtg	SYC1378-14	KX053204	OTU_303	sp_1003	moorea	gump_station	coleoptera	curculionidae	euplatypus	unknown	yes	no	yes	yes	yes	749	0	133	0
sc_01403	NA	NA	SYC1379-14	KX054487	OTU_365	sp_0122	moorea	pihaena	lepidoptera	erebidae	polydesma	umbricola	no	no	no	no	no	NA	NA	NA	NA
sc_01404	NA	NA	SYC1380-14	KX053981	OTU_363	sp_0092	moorea	pihaena	lepidoptera	erebidae	mocis	trifasciata	no	no	no	no	no	NA	NA	NA	NA
sc_01405	NA	NA	SYC1381-14	KX054488	OTU_365	sp_0122	moorea	pihaena	lepidoptera	erebidae	polydesma	umbricola	no	no	no	no	no	NA	NA	NA	NA
sc_01408	NA	NA	SYC1384-14	KX054436	OTU_154	sp_0544	moorea	pihaena	hymenoptera	crabronidae	pison	unknown	no	no	no	no	no	NA	NA	NA	NA
sc_01419	_048	tcctggaa	SYC1395-14	KX053786	OTU_066	sp_0694	moorea	pihaena	hemiptera	coreidae	leptoglossus	gonagra	no	no	yes	no	yes	0	0	143	0
sc_01421	_537	gaacgaag	SYC1397-14	KX052292	OTU_297	sp_1000	moorea	pihaena	coleoptera	coccinellidae	unknown	unknown	yes	no	yes	yes	yes	367	0	379	260
sc_01424	_527	atccgcct	SYC1400-14	KX052377	OTU_072	sp_0688	moorea	pihaena	hemiptera	plataspidae	coptosoma	unknown	yes	yes	yes	yes	yes	97	16	338	244
sc_01429	NA	NA	SYC1405-14	KX053864	OTU_008	sp_0777	moorea	gump_station	blattodea	ectobiidae	lobopterella	dimidiatipes	no	no	no	no	no	NA	NA	NA	NA
sc_01434	_696	agttcacg	SYC1410-14	KX051587	OTU_462	sp_0005	moorea	pihaena	diptera	culicidae	aedes	aegypti	yes	yes	yes	no	yes	0	0	0	0
sc_01440	_213	gttccgga	SYC1416-14	KX053424	OTU_056	sp_0660	moorea	pihaena	hemiptera	miridae	hyalopeplus	unknown	yes	yes	yes	no	yes	0	0	96	0
sc_01444	_345	aatgtcat	SYC1420-14	KX054102	OTU_346	sp_0895	moorea	paopao_valley	lepidoptera	noctuidae	unknown	unknown	yes	yes	yes	yes	yes	398	0	209	83
sc_01446	NA	NA	SYC1422-14	KX051579	OTU_364	sp_0001	moorea	gump_station	lepidoptera	erebidae	achaea	janata	no	no	no	no	no	NA	NA	NA	NA
sc_01448	_047	gattggaa	SYC1424-14	KX054290	OTU_163	sp_0549	moorea	pihaena	hymenoptera	vespidae	pachodynerus	unknown	yes	no	yes	no	yes	278	0	134	0
sc_01450	_797	ggctcatc	SYC1426-14	KX054289	OTU_163	sp_0549	moorea	pihaena	hymenoptera	vespidae	pachodynerus	unknown	yes	no	yes	no	yes	471	0	80	0
sc_01454	_659	atatgtgg	SYC1430-14	KX055093	OTU_414	sp_0944	moorea	pihaena	lepidoptera	tortricidae	unknown	unknown	yes	no	yes	yes	yes	522	0	340	247
sc_01459	_093	accagata	SYC1435-14	KX053262	OTU_408	sp_0927	moorea	pihaena	lepidoptera	geometridae	unknown	unknown	yes	no	yes	no	yes	0	0	0	0
sc_01465	_029	aaggctaa	SYC1441-14	KX055171	OTU_004	sp_0169	moorea	gump_station	mantodea	iridopterygidae	tropidomantis	tenera	yes	no	yes	yes	yes	16	0	0	0
sc_01470	_430	atagatgt	SYC1446-14	KX053656	OTU_384	sp_0816	moorea	pihaena	lepidoptera	unknown	unknown	unknown	yes	no	yes	no	yes	731	0	533	0
sc_01474	_574	tcggacag	SYC1450-14	KX054105	OTU_375	sp_0872	moorea	pihaena	lepidoptera	noctuidae	unknown	unknown	yes	no	no	no	yes	734	0	0	0
sc_01481	_058	gtggacaa	SYC1457-14	KX052011	OTU_532	sp_0333	moorea	pihaena	diptera	chloropidae	unknown	unknown	yes	no	yes	yes	yes	0	0	0	0
sc_01487	NA	NA	SYC1463-14	KX054895	OTU_345	sp_0149	moorea	moorea	lepidoptera	noctuidae	targalla	delatrix	no	no	no	no	no	NA	NA	NA	NA
sc_01490	_781	atcggcac	SYC1466-14	KX054108	OTU_402	sp_0806	moorea	moorea	lepidoptera	noctuidae	unknown	unknown	yes	yes	yes	no	yes	238	1	254	0
sc_01495	_088	gcgttata	SYC1470-14	KX052142	OTU_096	sp_0734	tahiti	aorai	hemiptera	cicadellidae	unknown	unknown	yes	no	yes	yes	yes	483	0	0	0
sc_01496	_381	catgtgtt	SYC1471-14	KX052143	OTU_096	sp_0734	tahiti	mount_marau	hemiptera	cicadellidae	unknown	unknown	yes	no	no	no	yes	992	0	0	0
sc_01511	_511	tattggct	SYC1481-14	KX052153	OTU_100	sp_0704	raiatea	temehani	hemiptera	cicadellidae	unknown	unknown	no	no	no	yes	yes	0	0	0	230
sc_01517	NA	NA	SYC1486-14	KX055173	OTU_152	sp_0540	moorea	pihaena	hymenoptera	crabronidae	trypoxylon	nitidum	no	no	no	no	no	NA	NA	NA	NA
sc_01518	_264	tctatgca	SYC1487-14	KX055172	OTU_152	sp_0540	moorea	pihaena	hymenoptera	crabronidae	trypoxylon	nitidum	no	no	yes	no	yes	0	0	0	0
sc_01558	_247	gatccaca	SYC1527-14	KX052537	OTU_287	sp_1036	moorea	motu_tiahura	coleoptera	cerambycidae	curtomerus	flavus	no	no	yes	no	yes	0	0	518	0
sc_01559	_346	gacagcat	SYC1528-14	KX052538	OTU_287	sp_1036	moorea	motu_tiahura	coleoptera	cerambycidae	curtomerus	flavus	yes	no	yes	no	yes	0	0	316	0
sc_01569	_677	cagcgcgg	SYC1538-14	KX054231	OTU_284	sp_1034	moorea	motu_tiahura	coleoptera	oedemeridae	unknown	unknown	yes	no	yes	yes	yes	99	0	61	5
sc_01570	_238	catagaca	SYC1539-14	KX054514	OTU_551	sp_0310	moorea	motu_tiahura	diptera	platystomatidae	pseudorichardia	flavitarsis	no	no	no	yes	yes	0	0	0	0
sc_01575	_569	gaatcgag	SYC1544-14	KX054900	OTU_540	sp_0151	moorea	motu_tiahura	diptera	neriidae	telostylinus	lineolatus	yes	no	yes	no	yes	0	0	152	0
sc_01579	NA	NA	SYC1548-14	KX053068	OTU_006	sp_0779	moorea	motu_tiahura	blattodea	ectobiidae	unknown	unknown	no	no	no	no	no	NA	NA	NA	NA
sc_01581	_716	gaacagcg	SYC1550-14	KX053060	OTU_006	sp_0779	moorea	motu_tiahura	blattodea	ectobiidae	unknown	unknown	no	no	yes	yes	yes	0	0	0	0
sc_01583	_547	gaggatag	SYC1552-14	KX051738	OTU_009	sp_0025	moorea	motu_tiahura	blattodea	ectobiidae	balta	notulata	no	no	no	yes	yes	0	0	0	15
sc_01586	_545	tgctatag	SYC1555-14	KX054737	OTU_290	sp_0135	moorea	motu_tiahura	coleoptera	elateridae	simodactylus	cinnamomeus	no	no	yes	yes	yes	0	0	465	0
sc_01589	_559	acacagag	SYC1558-14	KX051764	OTU_123	sp_0586	moorea	motu_tiahura	hymenoptera	braconidae	Spathius	unknown	yes	no	yes	no	yes	440	0	100	0
sc_01592	_175	attacaga	SYC1561-14	KX051766	OTU_131	sp_0569	moorea	motu_tiahura	hymenoptera	braconidae	Apanteles	unknown	yes	no	yes	no	yes	173	0	100	0
sc_01595	_236	cttgtaca	SYC1564-14	KX055166	OTU_134	sp_0518	moorea	motu_tiahura	hymenoptera	ichneumonidae	triclistus	aitkeni	yes	no	yes	yes	yes	1139	0	504	105
sc_01596	_522	agcgtcct	SYC1565-14	KX055165	OTU_134	sp_0518	moorea	motu_tiahura	hymenoptera	ichneumonidae	triclistus	aitkeni	yes	no	yes	yes	yes	352	0	254	39
sc_01603	_622	aaggcgtg	SYC1571-14	KX054429	OTU_153	sp_0541	moorea	motu_tiahura	hymenoptera	crabronidae	pison	unknown	yes	no	yes	no	yes	49	0	0	0
sc_01610	_600	ttgtattg	SYC1578-14	KX054622	OTU_165	sp_0129	moorea	gump_station	hymenoptera	vespidae	rhynchium	quinquecinctum	yes	no	no	no	yes	1678	0	0	0
sc_01632	_389	ctaccgtt	SYC1600-14	KX053515	OTU_570	sp_0345	moorea	motu_tiahura	diptera	syrphidae	ischiodon	scutellaris	yes	yes	yes	yes	yes	324	92	342	0
sc_01634	_362	gtgtgatt	SYC1602-14	KX051721	OTU_552	sp_0022	moorea	motu_tiahura	diptera	tephritidae	bactrocera	dorsalis	yes	yes	yes	no	yes	282	631	0	0
sc_01641	_642	aatgtagg	SYC1609-14	KX051722	OTU_552	sp_0022	moorea	motu_tiahura	diptera	tephritidae	bactrocera	dorsalis	yes	yes	no	yes	yes	120	159	0	0
sc_01649	_461	gctatcgt	SYC1617-14	KX052371	OTU_255	sp_0461	moorea	motu_tiahura	psocodea	psocidae	copostigma	vitiense	no	no	no	yes	yes	0	0	0	171
sc_01688	_165	gtattaga	SYC1656-14	KX054495	OTU_179	sp_0551	moorea	motu_tiahura	hymenoptera	formicidae	ponera	bableti	yes	no	yes	no	yes	0	0	90	0
sc_01699	_478	ccactact	SYC1667-14	KX051813	OTU_309	sp_1074	moorea	motu_tiahura	coleoptera	cantharidae	caccodes	unknown	yes	no	yes	no	yes	324	0	728	0
sc_01700	_474	taccaact	SYC1668-14	KX051812	OTU_309	sp_1074	moorea	motu_tiahura	coleoptera	cantharidae	caccodes	unknown	yes	no	yes	no	yes	252	0	497	0
sc_01709	_440	tccggtgt	SYC1677-14	KX053205	OTU_303	sp_1003	moorea	motu_tiahura	coleoptera	curculionidae	euplatypus	unknown	yes	no	yes	no	yes	1144	0	319	0
sc_01716	_239	agatgaca	SYC1684-14	KX054645	OTU_060	sp_0681	moorea	motu_tiahura	hemiptera	rhyparochromidae	unknown	unknown	yes	no	yes	yes	yes	785	0	510	116
sc_01723	_747	tggtcaac	SYC1691-14	KX054843	OTU_077	sp_0753	moorea	motu_tiahura	hemiptera	derbidae	swezeyia	unknown	no	no	yes	yes	yes	0	0	514	0
sc_01726	_277	gcattcca	SYC1694-14	KX052579	OTU_078	sp_0752	moorea	motu_tiahura	hemiptera	derbidae	unknown	unknown	no	no	yes	yes	yes	0	0	654	83
sc_01750	_629	ttggtctg	SYC1718-14	KX053211	OTU_337	sp_0060	moorea	vaiare	lepidoptera	nymphalidae	euploea	lewinii	yes	no	yes	no	yes	290	0	0	0
sc_01752	_067	atgtgcaa	SYC1720-14	KX051582	OTU_462	sp_0005	moorea	gump_station	diptera	culicidae	aedes	aegypti	no	no	no	yes	yes	0	0	0	0
sc_01755	_098	cgatcata	SYC1723-14	KX053092	OTU_260	sp_0442	moorea	gump_station	entomobryomorpha	entomobryidae	unknown	unknown	no	yes	no	no	yes	0	0	0	0
sc_01756	NA	NA	SYC1724-14	KX053093	OTU_260	sp_0442	moorea	gump_station	entomobryomorpha	entomobryidae	unknown	unknown	no	no	no	no	no	NA	NA	NA	NA
sc_01764	_408	caagcctt	SYC1732-14	KX054677	OTU_516	sp_0206	moorea	motu_tiahura	diptera	sarcophagidae	unknown	unknown	yes	yes	yes	yes	yes	0	43	739	937
sc_01770	_406	gtatcctt	SYC1738-14	KX053674	OTU_447	sp_0981	moorea	motu_tiahura	lepidoptera	unknown	unknown	unknown	yes	no	yes	yes	yes	0	0	818	670
sc_01791	NA	NA	SYC1759-14	KX054815	OTU_336	sp_0143	moorea	motu_tiahura	lepidoptera	autostichidae	stoeberhinus	testaceus	no	no	no	no	no	NA	NA	NA	NA
sc_01804	_656	tagattgg	SYC1772-14	KX053675	OTU_325	sp_0859	moorea	motu_tiahura	lepidoptera	unknown	unknown	unknown	yes	yes	no	yes	yes	390	0	0	0
sc_01818	_534	ataagaag	SYC1786-14	KX054561	OTU_005	sp_0126	moorea	motu_tiahura	blattodea	blaberidae	pycnoscelus	surinamensis	yes	no	yes	yes	yes	0	0	0	0
sc_01845	_552	ctgtgtag	SYC1813-14	KX053812	OTU_459	sp_0227	moorea	motu_tiahura	diptera	limoniidae	unknown	unknown	yes	yes	yes	no	yes	460	48	764	0
sc_01856	_643	acactagg	SYC1824-14	KX051840	OTU_204	sp_0485	moorea	motu_tiahura	diptera	cecidomyiidae	unknown	unknown	no	no	no	yes	yes	0	0	0	0
sc_01893	_459	cgtgacgt	SYC1861-14	KX051695	OTU_280	sp_1039	moorea	motu_tiahura	coleoptera	anthribidae	araecerus	unknown	yes	no	yes	no	yes	207	0	394	0
sc_01894	_020	aggagtaa	SYC1862-14	KX051699	OTU_280	sp_1039	moorea	motu_tiahura	coleoptera	anthribidae	araecerus	unknown	yes	no	yes	no	yes	116	0	137	0
sc_01902	_073	ttagccaa	SYC1870-14	KX053395	OTU_269	sp_1030	moorea	motu_tiahura	coleoptera	monotomidae	hesperobaenus	capito	no	no	yes	no	yes	0	0	366	0
sc_01903	_617	atgttgtg	SYC1871-14	KX053397	OTU_269	sp_1030	moorea	motu_tiahura	coleoptera	monotomidae	hesperobaenus	capito	no	no	yes	no	yes	0	0	794	0
sc_01914	NA	NA	SYC1882-14	KX053230	OTU_195	sp_0494	moorea	motu_tiahura	thysanoptera	aeolothripidae	franklinothrips	vespiformis	no	no	no	no	no	NA	NA	NA	NA
sc_01918	_737	tccataac	SYC1886-14	KX055192	OTU_273	sp_0173	moorea	motu_tiahura	coleoptera	curculionidae	xylosandrus	crassiusculus	yes	no	yes	yes	yes	130	0	182	16
sc_01920	_235	tccttaca	SYC1888-14	KX052524	OTU_274	sp_1019	moorea	motu_tiahura	coleoptera	curculionidae	unknown	unknown	no	no	yes	no	yes	0	0	273	0
sc_01926	_400	cagctctt	SYC1894-14	KX053860	OTU_268	sp_1075	moorea	motu_tiahura	coleoptera	mycetophagidae	litargus	vestitus	yes	no	yes	no	yes	0	0	99	0
sc_01927	_053	cgttcgaa	SYC1895-14	KX052591	OTU_282	sp_0051	moorea	motu_tiahura	coleoptera	anthribidae	dinema	filicornis	no	no	yes	no	yes	0	0	0	0
sc_01932	_757	ccttctac	SYC1900-14	KX054394	OTU_485	sp_0354	moorea	motu_tiahura	diptera	phoridae	unknown	unknown	no	no	yes	no	yes	0	0	0	0
sc_01948	_548	gttcatag	SYC1916-14	KX053284	OTU_406	sp_0066	moorea	pihaena	lepidoptera	sphingidae	gnathothlibus	erotus	yes	yes	no	yes	yes	802	0	0	99
sc_01950	_762	cgcatgac	SYC1918-14	KX053529	OTU_011	sp_0771	moorea	afareaitu	odonata	coenagrionidae	ischnura	aurora	no	no	yes	no	yes	0	0	245	0
sc_01953	_560	tagcagag	SYC1921-14	KX053977	OTU_363	sp_0092	moorea	afareaitu	lepidoptera	erebidae	mocis	trifasciata	yes	no	no	yes	yes	0	0	0	0
sc_01959	_748	tctgcaac	SYC1927-14	KX054322	OTU_166	sp_0109	moorea	motu_tiahura	hymenoptera	vespidae	parodynerus	bicinctus	no	no	yes	yes	yes	0	0	0	0
sc_01995	_249	catcatca	SYC1963-14	KX054122	OTU_402	sp_0806	moorea	motu_tiahura	lepidoptera	noctuidae	unknown	unknown	yes	yes	yes	no	yes	529	2	283	0
sc_01997	_323	cattagat	SYC1965-14	KX051861	OTU_589	sp_0029	moorea	motu_tiahura	diptera	stratiomyidae	cephalochrysa	unknown	yes	yes	yes	yes	yes	0	129	719	60
sc_02000	NA	NA	SYC1968-14	KX054827	OTU_171	sp_0554	tahiti	mount_mauru_dike	hymenoptera	formicidae	strumigenys	godeffroyi	no	no	no	no	no	NA	NA	NA	NA
sc_02100	_570	ctcgcgag	SYC2022-14	KX053475	OTU_119	sp_0613	tahiti	mount_mauru_track_bottom	hymenoptera	unknown	unknown	unknown	no	no	no	yes	yes	0	0	0	11
sc_02105	_317	gtgcgtat	SYC2027-14	KX051623	OTU_281	sp_1044	tahiti	mount_mauru_track_bottom	coleoptera	anthribidae	unknown	unknown	yes	yes	yes	no	yes	862	0	433	0
sc_02108	_581	agtagcag	SYC2030-14	KX051767	OTU_121	sp_0584	tahiti	mount_mauru_track_bottom	hymenoptera	braconidae	Lysiphlebus	testaceipes	yes	no	yes	no	yes	222	0	232	0
sc_02117	_282	tatcgcca	SYC2039-14	KX053473	OTU_119	sp_0613	tahiti	mount_mauru_track_bottom	hymenoptera	unknown	unknown	unknown	no	no	yes	yes	yes	0	0	0	21
sc_02118	NA	NA	SYC2040-14	KX054524	OTU_256	sp_0453	tahiti	mount_mauru_track_bottom	psocodea	Caeciliusidae	unknown	unknown	no	no	no	no	no	NA	NA	NA	NA
sc_02123	_133	gctcggta	SYC2045-14	KX053232	OTU_195	sp_0494	tahiti	mount_mauru_track_bottom	thysanoptera	aeolothripidae	franklinothrips	vespiformis	yes	no	yes	no	yes	0	0	0	0
sc_02124	_471	gtataact	SYC2046-14	KX053472	OTU_120	sp_0627	tahiti	mount_mauru_track_bottom	hymenoptera	unknown	unknown	unknown	no	no	yes	no	yes	0	0	2105	0
sc_02127	_693	gttggacg	SYC2049-14	KX054748	OTU_083	sp_0745	tahiti	mount_mauru_track_bottom	hemiptera	delphacidae	sogatella	kolophon	no	no	yes	no	yes	0	0	501	0
sc_02132	NA	NA	SYC2054-14	KX054523	OTU_256	sp_0453	tahiti	mount_mauru_track_bottom	psocodea	Caeciliusidae	unknown	unknown	no	no	no	no	no	NA	NA	NA	NA
sc_02148	_662	acaactgg	SYC2070-14	KX054621	OTU_221	sp_0128	tahiti	mount_mauru_camp_site	araneae	theridiidae	rhomphaea	cometes	no	no	yes	yes	yes	0	0	192	34
sc_02160	_530	gccttaag	SYC2082-14	KX052468	OTU_271	sp_0047	tahiti	mount_mauru_camp_site	coleoptera	silvanidae	cryptamorpha	desjardinsii	yes	no	yes	no	yes	486	0	158	0
sc_02172	NA	NA	SYC2094-14	KX051744	OTU_184	sp_0566	tahiti	mount_mauru_camp_site	hymenoptera	bethylidae	unknown	unknown	no	no	no	no	no	NA	NA	NA	NA
sc_02188	_161	agtcaaga	SYC2110-14	KX052616	OTU_510	sp_0201	tahiti	mount_mauru_ridge_low	diptera	Calliphoridae	unknown	unknown	no	no	yes	no	yes	0	0	420	0
sc_02202	_375	gtagagtt	SYC2124-14	KX054504	OTU_141	sp_0536	tahiti	mount_mauru_ridge_low	hymenoptera	ichneumonidae	pristomerus	unknown	yes	no	yes	no	yes	303	0	0	0
sc_02205	_202	tggcagga	SYC2127-14	KX053962	OTU_051	sp_0661	tahiti	mount_mauru_ridge_low	hemiptera	miridae	unknown	unknown	no	yes	yes	yes	yes	0	2	422	21
sc_02210	_615	caccagtg	SYC2132-14	KX054457	OTU_190	sp_0512	tahiti	mount_mauru_ridge_low	hymenoptera	platygastridae	unknown	unknown	no	no	yes	no	yes	0	0	0	0
sc_02217	NA	NA	SYC2139-14	KX054451	OTU_190	sp_0512	tahiti	mount_mauru_ridge_low	hymenoptera	platygastridae	unknown	unknown	no	no	no	no	no	NA	NA	NA	NA
sc_02230	_150	agcctcta	SYC2152-14	KX052623	OTU_002	sp_0769	tahiti	mount_mauru_ridge_low	diptera	Keroplatidae	unknown	unknown	no	yes	yes	yes	yes	0	19	168	89
sc_02241	_681	cagtaacg	SYC2163-14	KX054281	OTU_082	sp_0738	tahiti	mount_mauru_ridge	hemiptera	cixiidae	oteana	unknown	no	no	yes	yes	yes	0	0	121	48
sc_02251	_169	ctaagaga	SYC2173-14	KX054620	OTU_221	sp_0128	tahiti	mount_mauru_ridge	araneae	theridiidae	rhomphaea	cometes	no	no	yes	yes	yes	0	0	383	60
sc_02256	_571	cgaccgag	SYC2178-14	KX054445	OTU_189	sp_0509	tahiti	mount_mauru_ridge	hymenoptera	platygastridae	unknown	unknown	yes	no	yes	no	yes	0	0	465	0
sc_02260	_226	aaccgcga	SYC2182-14	KX052627	OTU_002	sp_0769	tahiti	mount_mauru_ridge	diptera	Keroplatidae	unknown	unknown	no	yes	yes	yes	yes	0	6	34	25
sc_02287	NA	NA	SYC2209-14	KX054692	OTU_106	sp_0700	tahiti	mount_mauru_ridge	sarcoptiformes	Scheloribatidae	unknown	unknown	no	no	no	no	no	NA	NA	NA	NA
sc_02289	NA	NA	SYC2211-14	KX054732	OTU_106	sp_0701	tahiti	mount_mauru_ridge	sarcoptiformes	scutoverticidae	unknown	unknown	no	no	no	no	no	NA	NA	NA	NA
sc_02292	NA	NA	SYC2214-14	KX053502	OTU_148	sp_0077	tahiti	mount_mauru_ridge	hemiptera	aphididae	hysteroneura	setariae	no	no	no	no	no	NA	NA	NA	NA
sc_02299	NA	NA	SYC2221-14	KX055186	OTU_167	sp_0550	tahiti	mount_marau_car_park	hymenoptera	vespidae	vespula	unknown	no	no	no	no	no	NA	NA	NA	NA
sc_02303	_564	tcattgag	SYC2225-14	KX053505	OTU_138	sp_0523	tahiti	mount_marau_car_park	hymenoptera	ichneumonidae	ichneumon	unknown	yes	no	yes	no	yes	0	0	0	0
sc_02304	_363	agctgatt	SYC2226-14	KX053503	OTU_138	sp_0523	tahiti	mount_marau_car_park	hymenoptera	ichneumonidae	ichneumon	unknown	no	no	yes	no	yes	0	0	0	0
sc_02312	_248	gcctatca	SYC2234-14	KX054317	OTU_277	sp_1007	tahiti	mount_marau_car_park	coleoptera	curculionidae	Naupactus	cervinus	yes	no	yes	no	yes	0	0	0	0
sc_02319	_131	tgttggta	SYC2241-14	KX051805	OTU_126	sp_0589	tahiti	mount_marau_car_park	hymenoptera	braconidae	unknown	unknown	yes	no	yes	no	yes	0	0	0	0
sc_02320	_371	tggccatt	SYC2242-14	KX054855	OTU_569	sp_0344	tahiti	mount_marau_car_park	diptera	syrphidae	Melanostoma	unknown	no	no	yes	no	yes	0	0	513	0
sc_02323	NA	NA	SYC2245-14	KX051742	OTU_184	sp_0566	tahiti	mount_marau_car_park	hymenoptera	bethylidae	unknown	unknown	no	no	no	no	no	NA	NA	NA	NA
sc_02327	_639	cgacaagg	SYC2249-14	KX054505	OTU_141	sp_0536	tahiti	mount_marau_car_park	hymenoptera	ichneumonidae	pristomerus	unknown	yes	no	no	no	yes	497	0	0	0
sc_02330	_076	gattaata	SYC2252-14	KX053065	OTU_010	sp_1122	tahiti	mount_marau_car_park	blattodea	ectobiidae	unknown	unknown	no	no	no	yes	yes	0	0	0	70
sc_02351	NA	NA	SYC2273-14	KX051757	OTU_129	sp_0575	tahiti	mount_marau_car_park	hymenoptera	braconidae	Glyptapanteles	unknown	no	no	no	no	no	NA	NA	NA	NA
sc_02363	_778	tatagcac	SYC2285-14	KX054051	OTU_292	sp_1047	tahiti	mount_marau_car_park	coleoptera	nitidulidae	unknown	unknown	no	no	yes	no	yes	0	0	0	0
sc_02367	_413	ttaatagt	SYC2289-14	KX052168	OTU_097	sp_0724	tahiti	mount_marau_car_park	hemiptera	cicadellidae	unknown	unknown	no	no	yes	no	yes	0	0	2408	0
sc_02371	_754	gccagtac	SYC2293-14	KX052172	OTU_097	sp_0724	tahiti	mount_marau_car_park	hemiptera	cicadellidae	unknown	unknown	no	no	yes	no	yes	0	0	327	0
sc_02377	NA	NA	SYC2299-14	KX051578	OTU_364	sp_0001	moorea	pihaena	lepidoptera	erebidae	achaea	janata	no	no	no	no	no	NA	NA	NA	NA
sc_02378	NA	NA	SYC2300-14	KX053889	OTU_404	sp_0925	moorea	opunohu_three_coconut_trail_3	lepidoptera	sphingidae	macroglossum	hirundo	no	no	no	no	no	NA	NA	NA	NA
sc_02379	_355	agacaatt	SYC2301-14	KX054142	OTU_375	sp_0872	moorea	opunohu_three_coconut_trail_3	lepidoptera	noctuidae	unknown	unknown	yes	no	yes	no	yes	583	0	0	0
sc_02383	NA	NA	SYC2305-14	KX051933	OTU_355	sp_0033	moorea	opunohu_three_coconut_trail_3	lepidoptera	noctuidae	chasmina	tibialis	no	no	no	no	no	NA	NA	NA	NA
sc_02387	_481	ataacact	SYC2309-14	KX055029	OTU_343	sp_0159	moorea	opunohu_three_coconut_trail_3	lepidoptera	geometridae	thalassodes	pilaria	yes	no	no	no	yes	550	0	0	0
sc_02390	_433	gaagttgt	SYC2312-14	KX053649	OTU_411	sp_0923	moorea	opunohu_three_coconut_trail_3	lepidoptera	Immidae	Imma	unknown	yes	yes	no	no	yes	151	0	0	0
sc_02391	_796	ccgtcatc	SYC2313-14	KX053633	OTU_411	sp_0923	moorea	opunohu_three_coconut_trail_3	lepidoptera	Immidae	Imma	unknown	yes	yes	no	no	yes	54	0	0	0
sc_02392	_206	gtggtgga	SYC2314-14	KX053188	OTU_371	sp_0897	moorea	opunohu_three_coconut_trail_3	lepidoptera	erebidae	unknown	unknown	yes	no	no	yes	yes	257	0	0	0
sc_02397	_451	gagttggt	SYC2319-14	KX051626	OTU_367	sp_0014	moorea	opunohu_three_coconut_trail_3	lepidoptera	noctuidae	Eublemma	crassiuscula	yes	no	yes	yes	yes	0	0	153	0
sc_02401	_453	agtacggt	SYC2323-14	KX053420	OTU_056	sp_0660	moorea	opunohu_three_coconut_trail_3	hemiptera	miridae	hyalopeplus	unknown	no	yes	yes	no	yes	0	0	65	0
sc_02410	_091	gttagata	SYC2332-14	KX053967	OTU_052	sp_0663	moorea	opunohu_three_coconut_trail_3	hemiptera	miridae	unknown	unknown	yes	no	no	yes	yes	0	0	0	0
sc_02411	_298	tatacaat	SYC2333-14	KX053389	OTU_059	sp_0675	moorea	opunohu_three_coconut_trail_3	hemiptera	unknown	unknown	unknown	yes	no	yes	yes	yes	0	0	0	0
sc_02412	_561	ggccagag	SYC2334-14	KX053390	OTU_059	sp_0675	moorea	opunohu_three_coconut_trail_3	hemiptera	unknown	unknown	unknown	no	no	yes	no	yes	0	0	0	0
sc_02413	_558	cctgagag	SYC2335-14	KX052645	OTU_548	sp_0359	moorea	opunohu_three_coconut_trail_3	diptera	unknown	unknown	unknown	no	yes	yes	yes	yes	0	24	308	77
sc_02414	_768	aagtcgac	SYC2336-14	KX052646	OTU_572	sp_0318	moorea	opunohu_three_coconut_trail_3	diptera	unknown	unknown	unknown	no	yes	yes	no	yes	0	17	24	0
sc_02415	_386	accacgtt	SYC2337-14	KX052647	OTU_572	sp_0318	moorea	opunohu_three_coconut_trail_3	diptera	unknown	unknown	unknown	no	yes	yes	no	yes	0	96	261	0
sc_02421	_061	tgcatcaa	SYC2343-14	KX051909	OTU_044	sp_1091	moorea	opunohu_three_coconut_trail_3	diptera	ceratopogonidae	unknown	unknown	yes	no	yes	yes	yes	0	0	0	0
sc_02430	_577	atcttcag	SYC2352-14	KX054144	OTU_388	sp_0834	moorea	opunohu_three_coconut_trail_3	lepidoptera	Crambidae	Cnaphalocrocis	unknown	yes	no	yes	yes	yes	322	0	192	34
sc_02433	_448	aatcaggt	SYC2355-14	KX052061	OTU_401	sp_0812	moorea	opunohu_three_coconut_trail_3	lepidoptera	choreutidae	unknown	unknown	yes	no	yes	yes	yes	871	0	1259	161
sc_02434	_360	aacgtatt	SYC2356-14	KX052059	OTU_401	sp_0812	moorea	opunohu_three_coconut_trail_3	lepidoptera	choreutidae	unknown	unknown	yes	no	yes	yes	yes	144	0	103	16
sc_02437	_367	acatcatt	SYC2359-14	KX055106	OTU_423	sp_0960	moorea	opunohu_three_coconut_trail_3	lepidoptera	tortricidae	unknown	unknown	yes	no	yes	yes	yes	632	0	379	230
sc_02438	_700	ccttatcg	SYC2360-14	KX055107	OTU_423	sp_0960	moorea	opunohu_three_coconut_trail_3	lepidoptera	tortricidae	unknown	unknown	yes	no	yes	yes	yes	298	0	619	162
sc_02439	_715	gtggagcg	SYC2361-14	KX053288	OTU_432	sp_0801	moorea	opunohu_three_coconut_trail_3	lepidoptera	gracillariidae	unknown	unknown	yes	yes	yes	yes	yes	263	0	0	41
sc_02440	_458	aggtacgt	SYC2362-14	KX053297	OTU_432	sp_0801	moorea	opunohu_three_coconut_trail_3	lepidoptera	gracillariidae	unknown	unknown	yes	no	no	yes	yes	39	0	0	17
sc_02442	_130	cgaaggta	SYC2364-14	KX053405	OTU_332	sp_0073	moorea	opunohu_three_coconut_trail_3	lepidoptera	stathmopodidae	hieromantis	ephodophora	yes	yes	yes	yes	yes	0	0	0	0
sc_02444	NA	NA	SYC2366-14	KX053408	OTU_332	sp_0073	moorea	opunohu_three_coconut_trail_3	lepidoptera	stathmopodidae	hieromantis	ephodophora	no	no	no	no	no	NA	NA	NA	NA
sc_02462	_786	tctcaatc	SYC2384-14	KX054566	OTU_372	sp_0898	moorea	opunohu_three_coconut_trail_3	lepidoptera	pyralidae	unknown	unknown	no	no	yes	no	yes	0	0	486	0
sc_02463	_383	tctaggtt	SYC2385-14	KX054565	OTU_372	sp_0898	moorea	opunohu_three_coconut_trail_3	lepidoptera	pyralidae	unknown	unknown	no	yes	yes	no	yes	0	0	320	0
sc_02467	_263	ctgcagca	SYC2389-14	KX054591	OTU_441	sp_0915	moorea	opunohu_three_coconut_trail_3	lepidoptera	pyralidae	unknown	unknown	yes	yes	yes	no	yes	403	2	220	0
sc_02468	_109	gaatgtta	SYC2390-14	KX054584	OTU_441	sp_0915	moorea	opunohu_three_coconut_trail_3	lepidoptera	pyralidae	unknown	unknown	yes	yes	yes	no	yes	1325	2	844	0
sc_02470	_394	tgagactt	SYC2392-14	KX054579	OTU_440	sp_0913	moorea	opunohu_three_coconut_trail_3	lepidoptera	pyralidae	unknown	unknown	yes	no	yes	yes	yes	814	0	690	108
sc_02487	_755	acaggtac	SYC2409-14	KX053466	OTU_115	sp_0612	moorea	gump_station	hymenoptera	unknown	unknown	unknown	no	no	yes	yes	yes	0	0	405	162
sc_02490	_485	gtgaatct	SYC2412-14	KX053902	OTU_318	sp_0087	raiatea	temehani_rahi_track_1	lepidoptera	nymphalidae	melanitis	leda	yes	no	yes	no	yes	3379	0	0	0
sc_02491	_007	taagataa	SYC2413-14	KX053904	OTU_318	sp_0087	raiatea	temehani_rahi_track_1	lepidoptera	nymphalidae	melanitis	leda	yes	no	no	no	yes	965	0	0	0
sc_02509	_012	ctaattaa	SYC2431-14	KX054916	OTU_484	sp_0308	raiatea	temehani_rahi_plateau	diptera	tephritidae	unknown	unknown	yes	yes	no	no	yes	0	52	0	0
sc_02516	_517	acagacct	SYC2438-14	KX051606	OTU_168	sp_0010	raiatea	temehani_rahi_plateau	hymenoptera	formicidae	anoplolepis	gracilipes	yes	no	yes	no	yes	902	0	483	0
sc_02519	_005	tcttataa	SYC2441-14	KX051605	OTU_168	sp_0010	raiatea	temehani_rahi_plateau	hymenoptera	formicidae	anoplolepis	gracilipes	yes	no	yes	no	yes	801	0	467	0
sc_02533	_203	gcaatgga	SYC2455-14	KX053872	OTU_065	sp_0685	moorea	opunohu_three_coconut_ridge	hemiptera	lygaeidae	unknown	unknown	yes	no	yes	no	yes	169	0	199	0
sc_02537	_085	cctatata	SYC2459-14	KX054637	OTU_063	sp_0678	moorea	opunohu_three_coconut_ridge	hemiptera	rhyparochromidae	unknown	unknown	yes	no	yes	yes	yes	369	0	105	0
sc_02562	_760	tatgagac	SYC2484-14	KX054928	OTU_234	sp_0411	moorea	opunohu_three_coconut_ridge	araneae	tetragnathidae	tetragnatha	unknown	no	no	yes	no	yes	0	0	313	0
sc_02566	_583	ggcaccag	SYC2488-14	KX053244	OTU_212	sp_0065	moorea	opunohu_three_coconut_ridge	araneae	salticidae	frigga	crocuta	no	no	no	yes	yes	0	0	0	38
sc_02571	_767	cgtcggac	SYC2493-14	KX054014	OTU_049	sp_0655	moorea	opunohu_three_coconut_ridge	hemiptera	nabidae	nabis	unknown	yes	yes	yes	no	yes	595	0	973	0
sc_02573	NA	NA	SYC2495-14	KX051937	OTU_209	sp_0410	moorea	opunohu_three_coconut_ridge	araneae	miturgidae	cheiracanthium	unknown	no	no	no	no	no	NA	NA	NA	NA
sc_02575	_727	tacaaccg	SYC2497-14	KX054547	OTU_111	sp_0635	moorea	opunohu_three_coconut_ridge	hymenoptera	pteromalidae	unknown	unknown	yes	no	yes	no	yes	108	0	108	0
sc_02578	_341	ttcgacat	SYC2500-14	KX054918	OTU_483	sp_0309	moorea	opunohu_three_coconut_ridge	diptera	tephritidae	unknown	unknown	yes	yes	yes	no	yes	568	183	0	0
sc_02583	_083	tagcaata	SYC2505-14	KX054549	OTU_111	sp_0636	moorea	opunohu_three_coconut_ridge	hymenoptera	pteromalidae	unknown	unknown	yes	yes	yes	no	yes	610	0	218	0
sc_02586	_391	aacaactt	SYC2508-14	KX051726	OTU_090	sp_0024	moorea	opunohu_three_coconut_ridge	hemiptera	cicadellidae	balclutha	incisa	no	no	yes	no	yes	0	0	0	0
sc_02601	_674	gcgagcgg	SYC2523-14	KX053151	OTU_322	sp_0861	moorea	opunohu_three_coconut_trail_3	lepidoptera	erebidae	unknown	unknown	yes	yes	no	yes	yes	195	2	0	98
sc_02603	_480	cagcgact	SYC2525-14	KX052525	OTU_276	sp_1010	moorea	opunohu_three_coconut_trail_3	coleoptera	curculionidae	unknown	unknown	yes	no	yes	no	yes	0	0	117	0
sc_02604	_252	tcacttca	SYC2526-14	KX054927	OTU_234	sp_0411	moorea	opunohu_three_coconut_trail_3	araneae	tetragnathidae	tetragnatha	unknown	no	no	yes	no	yes	0	0	103	0
sc_02610	_328	ctagtgat	SYC2532-14	KX052684	OTU_563	sp_0270	moorea	opunohu_three_coconut_trail_3	diptera	unknown	unknown	unknown	no	yes	no	yes	yes	0	57	0	0
sc_02612	_256	cctggtca	SYC2534-14	KX052686	OTU_564	sp_0272	moorea	opunohu_three_coconut_trail_3	diptera	unknown	unknown	unknown	no	yes	no	no	yes	0	77	0	0
sc_02627	_212	acaccgga	SYC2549-14	KX053020	OTU_488	sp_0299	moorea	opunohu_three_coconut_trail_3	diptera	drosophilidae	unknown	unknown	no	yes	yes	no	yes	0	22	433	0
sc_02644	_025	tgtactaa	SYC2566-14	KX054230	OTU_284	sp_1034	moorea	opunohu_three_coconut_trail_3	coleoptera	oedemeridae	unknown	unknown	yes	yes	yes	yes	yes	37	0	199	51
sc_02647	_027	acatctaa	SYC2569-14	KX051594	OTU_407	sp_0007	moorea	gump_station	lepidoptera	sphingidae	agrius	convolvuli	yes	yes	yes	yes	yes	26	0	77	43
sc_02648	_529	aagttaag	SYC2570-14	KX051595	OTU_407	sp_0007	moorea	gump_station	lepidoptera	sphingidae	agrius	convolvuli	yes	yes	yes	yes	yes	48	0	26	4
sc_02674	NA	NA	SYC2596-14	KX051968	OTU_463	sp_0246	tahiti	mount_mauru_7	diptera	chironomidae	unknown	unknown	no	no	no	no	no	NA	NA	NA	NA
sc_02681	_192	caaggtga	SYC2603-14	KX054750	OTU_083	sp_0745	tahiti	mount_mauru_7	hemiptera	delphacidae	sogatella	kolophon	no	no	yes	no	yes	0	0	212	0
sc_02709	_306	ccacatat	SYC2631-14	KX054695	OTU_084	sp_0744	tahiti	mount_mauru_8	hemiptera	delphacidae	sardia	unknown	no	no	yes	yes	yes	0	0	652	36
sc_02722	_159	tgagaaga	SYC2644-14	KX054344	OTU_253	sp_0464	tahiti	mount_mauru_8	psocodea	peripsocidae	peripsocus	unknown	no	no	yes	yes	yes	0	0	4	75
sc_02732	_568	aacaggag	SYC2654-14	KX054339	OTU_253	sp_0464	tahiti	mount_marau_car_park	psocodea	peripsocidae	peripsocus	unknown	no	no	yes	yes	yes	0	0	4	2
sc_02738	_395	gccgactt	SYC2660-14	KX052985	OTU_500	sp_0294	tahiti	mount_marau_car_park	diptera	drosophilidae	unknown	unknown	yes	yes	yes	no	yes	309	1	187	0
sc_02760	_773	tagtacac	SYC2682-14	KX051879	OTU_037	sp_1081	tahiti	mount_mauru_dike	diptera	ceratopogonidae	unknown	unknown	yes	no	yes	no	yes	368	0	717	0
sc_02764	_627	gatatctg	SYC2686-14	KX053806	OTU_073	sp_0647	tahiti	mauru_stream	hemiptera	gerridae	limnogonus	luctuosus	yes	yes	yes	yes	yes	726	53	564	163
sc_02765	_353	tcctaatt	SYC2687-14	KX053805	OTU_073	sp_0647	tahiti	mauru_stream	hemiptera	gerridae	limnogonus	luctuosus	yes	yes	yes	yes	yes	319	26	250	253
sc_02769	_347	tgtggcat	SYC2691-14	KX055145	OTU_481	sp_0166	tahiti	mauru_stream	diptera	limoniidae	unknown	unknown	no	no	yes	no	yes	0	0	1154	0
sc_02771	_409	gcgtaagt	SYC2693-14	KX054726	OTU_266	sp_0425	tahiti	mauru_stream	diptera	sciaridae	unknown	unknown	no	no	yes	yes	yes	0	0	0	0
sc_02774	_648	tctacagg	SYC2696-14	KX055181	OTU_075	sp_0648	tahiti	mauru_stream	hemiptera	veliidae	unknown	unknown	yes	no	yes	no	yes	328	0	466	0
sc_02775	_392	tattactt	SYC2697-14	KX055180	OTU_075	sp_0648	tahiti	mauru_stream	hemiptera	veliidae	unknown	unknown	yes	no	yes	no	yes	1273	0	574	0
sc_02781	_616	cgtatgtg	SYC2703-14	KX053096	OTU_259	sp_0435	tahiti	mauru_stream	entomobryomorpha	entomobryidae	unknown	unknown	yes	no	no	no	yes	0	0	0	0
sc_02782	_756	gatcgtac	SYC2704-14	KX051923	OTU_038	sp_1080	tahiti	mauru_stream	diptera	ceratopogonidae	unknown	unknown	yes	no	yes	no	yes	604	0	989	0
sc_02788	_793	ttcggatc	SYC2710-14	KX051963	OTU_463	sp_0246	tahiti	mauru_stream	diptera	chironomidae	unknown	unknown	no	no	yes	no	yes	0	0	0	0
sc_02797	_178	gaagcaga	SYC2719-14	KX052351	OTU_311	sp_0326	tahiti	mount_mauru_camp_site	coleoptera	carabidae	colpodes	unknown	yes	no	yes	yes	yes	375	0	215	0
sc_02801	_708	caatctcg	SYC2723-14	KX053818	OTU_527	sp_0315	tahiti	mount_mauru_camp_site	diptera	limoniidae	unknown	unknown	no	yes	yes	no	yes	0	0	0	0
sc_02802	_057	gactacaa	SYC2724-14	KX053819	OTU_527	sp_0315	tahiti	mount_mauru_camp_site	diptera	limoniidae	unknown	unknown	no	no	yes	yes	yes	0	0	0	0
sc_02803	_125	acattgta	SYC2725-14	KX053820	OTU_457	sp_0248	tahiti	mount_mauru_camp_site	diptera	limoniidae	unknown	unknown	no	yes	yes	yes	yes	0	0	622	323
sc_02808	_630	ctaggctg	SYC2730-14	KX053822	OTU_457	sp_0248	tahiti	mount_mauru_camp_site	diptera	limoniidae	unknown	unknown	yes	no	yes	yes	yes	0	0	785	172
sc_02815	_376	cgcgagtt	SYC2737-14	KX052385	OTU_057	sp_0657	tahiti	mount_mauru_camp_site	hemiptera	miridae	coridromius	unknown	yes	no	yes	yes	yes	235	0	466	181
sc_02821	_326	atgcagat	SYC2743-14	KX054279	OTU_082	sp_0738	tahiti	mount_mauru_camp_site	hemiptera	cixiidae	oteana	unknown	no	no	yes	yes	yes	0	0	1046	218
sc_02824	_187	atacttga	SYC2746-14	KX054785	OTU_289	sp_1063	tahiti	mount_mauru_camp_site	coleoptera	staphylinidae	unknown	unknown	yes	no	yes	no	yes	169	0	54	0
sc_02825	_243	aagacaca	SYC2747-14	KX054786	OTU_289	sp_1063	tahiti	mount_mauru_camp_site	coleoptera	staphylinidae	unknown	unknown	yes	no	yes	no	yes	10	0	9	0
sc_02835	_784	ccagccac	SYC2757-14	KX053536	OTU_013	sp_0773	tahiti	3_cascades	odonata	coenagrionidae	ischnura	taitensis	yes	no	yes	yes	yes	0	0	0	0
sc_02916	_193	ctccgtga	SYC2837-14	KX052019	OTU_532	sp_0333	tahiti	mahina	diptera	chloropidae	unknown	unknown	yes	yes	yes	yes	yes	0	0	0	0
sc_02941	_168	taactaga	SYC2862-14	KX053535	OTU_013	sp_0773	tahiti	mount_mauru_camp_site	odonata	coenagrionidae	ischnura	taitensis	yes	no	yes	yes	yes	0	0	0	0
sc_02953	_286	tgcttaat	SYC2874-14	KX052078	OTU_024	sp_0989	tahiti	mount_mauru_camp_site	neuroptera	chrysopidae	unknown	unknown	yes	yes	yes	no	yes	0	0	283	0
sc_02967	_636	taataagg	SYC2888-14	KX053942	OTU_051	sp_0661	tahiti	mount_mauru_camp_site	hemiptera	miridae	unknown	unknown	no	yes	yes	yes	yes	0	1	352	62
sc_03014	_698	tcgaatcg	SYC2935-14	KX053744	OTU_447	sp_0981	moorea	motu_tiahura	lepidoptera	unknown	unknown	unknown	no	no	yes	yes	yes	0	0	451	135
sc_03017	_445	ggcaaggt	SYC2938-14	KX053134	OTU_322	sp_0861	moorea	motu_tiahura	lepidoptera	erebidae	unknown	unknown	yes	yes	no	yes	yes	386	4	0	287
sc_03085	_214	tataacga	SYC3006-14	KX051800	OTU_123	sp_0586	moorea	motu_tiahura	hymenoptera	braconidae	Spathius	unknown	yes	no	yes	no	yes	104	0	93	0
sc_03087	_134	taccggta	SYC3008-14	KX051795	OTU_124	sp_0587	moorea	motu_tiahura	hymenoptera	braconidae	unknown	unknown	no	no	yes	no	yes	0	0	187	0
sc_03096	_764	atggtgac	SYC3017-14	KX051794	OTU_124	sp_0587	moorea	motu_tiahura	hymenoptera	braconidae	unknown	unknown	no	no	yes	no	yes	0	0	294	0
sc_03104	_100	tatgcata	SYC3025-14	KX054877	OTU_183	sp_0563	moorea	motu_tiahura	hymenoptera	formicidae	tapinoma	unknown	yes	no	yes	no	yes	519	0	210	0
sc_03105	_761	gctcagac	SYC3026-14	KX054876	OTU_183	sp_0563	moorea	motu_tiahura	hymenoptera	formicidae	tapinoma	unknown	yes	no	yes	no	yes	260	0	108	0
sc_03130	_473	attcaact	SYC3051-14	KX052744	OTU_034	sp_1093	moorea	motu_tiahura	diptera	unknown	unknown	unknown	no	no	yes	no	yes	0	0	645	0
sc_03131	_309	agagttat	SYC3052-14	KX052745	OTU_034	sp_1093	moorea	motu_tiahura	diptera	unknown	unknown	unknown	no	no	yes	no	yes	0	0	259	0
sc_03168	_736	acacgccg	SYC3089-14	KX053375	OTU_048	sp_0645	moorea	motu_tiahura	hemiptera	Anthocoridae	unknown	unknown	no	yes	yes	no	yes	0	0	496	0
sc_03170	_278	ccggtcca	SYC3091-14	KX053374	OTU_048	sp_0645	moorea	motu_tiahura	hemiptera	Anthocoridae	unknown	unknown	no	yes	yes	no	yes	0	0	152	0
sc_03181	_603	aagcattg	SYC3102-14	KX051580	OTU_283	sp_1031	moorea	motu_tiahura	coleoptera	aderidae	unknown	unknown	yes	no	yes	no	yes	16	0	76	0
sc_03226	_654	tctcatgg	SYC3147-14	KX053759	OTU_442	sp_0982	moorea	motu_tiahura	lepidoptera	unknown	unknown	unknown	yes	no	no	yes	yes	168	0	0	121
sc_03230	_411	tatgaagt	SYC3151-14	KX053760	OTU_442	sp_0982	moorea	motu_tiahura	lepidoptera	unknown	unknown	unknown	yes	no	yes	yes	yes	323	0	0	110
sc_03252	_425	tgtaatgt	SYC3173-14	KX051971	OTU_475	sp_0392	moorea	pihaena	diptera	chironomidae	unknown	unknown	yes	no	no	no	yes	0	0	0	0
sc_03253	_031	gttaagaa	SYC3174-14	KX052079	OTU_026	sp_0991	moorea	afareaitu	neuroptera	chrysopidae	unknown	unknown	no	yes	yes	yes	yes	0	0	137	126
sc_03259	_136	ccagcgta	SYC3180-14	KX055028	OTU_343	sp_0159	moorea	gump_station	lepidoptera	geometridae	thalassodes	pilaria	yes	no	yes	no	yes	62	0	0	0
sc_03266	_669	ataatcgg	SYC3187-14	KX052513	OTU_274	sp_1019	moorea	opunohu_three_coconut_trail_2	coleoptera	curculionidae	unknown	unknown	no	no	yes	no	yes	0	0	295	0
sc_03268	_315	tcgtgtat	SYC3189-14	KX055198	OTU_273	sp_0173	moorea	opunohu_three_coconut_trail_2	coleoptera	curculionidae	xylosandrus	crassiusculus	yes	yes	yes	yes	yes	587	0	952	36
sc_03272	_536	tcaggaag	SYC3193-14	KX052081	OTU_026	sp_0991	moorea	opunohu_three_coconut_trail_2	neuroptera	chrysopidae	unknown	unknown	no	no	yes	yes	yes	0	0	1107	145
sc_03276	_390	gcgccgtt	SYC3197-14	KX053766	OTU_438	sp_0967	moorea	opunohu_three_coconut_trail_2	lepidoptera	unknown	unknown	unknown	yes	no	yes	yes	yes	234	0	0	71
sc_03302	_707	acgtgtcg	SYC3223-14	KX052767	OTU_564	sp_0272	moorea	opunohu_three_coconut_trail_2	diptera	unknown	unknown	unknown	no	yes	no	no	yes	0	34	0	0
sc_03321	_271	gcttcgca	SYC3242-14	KX052399	OTU_395	sp_1124	moorea	opunohu_three_coconut_trail_2	lepidoptera	crambidae	unknown	unknown	yes	yes	no	yes	yes	510	0	0	42
sc_03322	_288	ttggtaat	SYC3243-14	KX054207	OTU_170	sp_0560	moorea	opunohu_three_coconut_trail_2	hymenoptera	formicidae	nylanderia	vaga	yes	no	yes	no	yes	234	0	383	0
sc_03368	_148	cgagtcta	SYC3289-14	KX053770	OTU_425	sp_0942	moorea	opunohu_three_coconut_trail_2	lepidoptera	unknown	unknown	unknown	yes	no	yes	yes	yes	490	0	269	68
sc_03373	_343	gtgatcat	SYC3294-14	KX054723	OTU_263	sp_0421	moorea	opunohu_three_coconut_trail_2	diptera	sciaridae	unknown	unknown	no	no	yes	no	yes	0	0	891	0
sc_03402	NA	NA	SYC3323-14	KX054370	OTU_232	sp_0116	moorea	opunohu_three_coconut_trail_1	araneae	pholcidae	pholcus	ancoralis	no	no	no	no	no	NA	NA	NA	NA
sc_03406	_237	gaggtaca	SYC3327-14	KX052929	OTU_342	sp_0935	moorea	opunohu_three_coconut_trail_1	lepidoptera	Geometridae	unknown	unknown	yes	no	no	no	yes	420	0	0	0
sc_03410	_337	tacgcgat	SYC3331-14	KX054507	OTU_358	sp_0882	moorea	opunohu_three_coconut_trail_1	lepidoptera	erebidae	progonia	unknown	no	no	yes	yes	yes	0	0	0	168
sc_03417	_432	gtcattgt	SYC3338-14	KX053867	OTU_378	sp_0083	moorea	opunohu_three_coconut_trail_1	lepidoptera	erebidae	luceria	oculalis	yes	no	yes	yes	yes	474	0	0	233
sc_03420	_758	attgctac	SYC3341-14	KX053866	OTU_378	sp_0083	moorea	opunohu_three_coconut_trail_1	lepidoptera	erebidae	luceria	oculalis	yes	yes	no	yes	yes	531	0	0	28
sc_03456	_305	acggatat	SYC3377-14	KX053106	OTU_285	sp_1035	moorea	pihaena	coleoptera	oedemeridae	eobia	bicolor	yes	yes	yes	yes	yes	559	0	0	246
sc_03459	_557	cagcctag	SYC3380-14	KX051763	OTU_122	sp_0585	moorea	pihaena	hymenoptera	braconidae	unknown	unknown	yes	no	no	yes	yes	0	0	0	0
sc_03475	_714	tcctagcg	SYC3396-14	KX052407	OTU_395	sp_1124	moorea	opunohu_three_coconut_trail_1	lepidoptera	crambidae	unknown	unknown	yes	yes	yes	yes	yes	228	0	0	37
sc_03490	_743	agcagaac	SYC3411-14	KX054727	OTU_263	sp_0421	moorea	opunohu_three_coconut_trail_1	diptera	sciaridae	unknown	unknown	no	no	yes	yes	yes	0	0	45	0
sc_03499	_338	cagaacat	SYC3420-14	KX054167	OTU_388	sp_0834	moorea	pihaena	lepidoptera	Crambidae	Cnaphalocrocis	unknown	yes	no	yes	yes	yes	115	0	191	28
sc_03501	_515	aagccgct	SYC3422-14	KX052455	OTU_383	sp_0827	moorea	pihaena	lepidoptera	crambidae	unknown	unknown	yes	no	yes	yes	yes	51	0	23	3
sc_03509	NA	NA	SYC3430-14	KX051992	OTU_475	sp_0392	moorea	pihaena	diptera	chironomidae	unknown	unknown	no	no	no	no	no	NA	NA	NA	NA
sc_03520	_171	cgtggaga	SYC3441-14	KX051618	OTU_162	sp_0011	moorea	opunohu_three_pinus_trees_walk	hymenoptera	vespidae	anterhynchium	rufipes	yes	no	no	no	yes	0	0	0	0
sc_03528	NA	NA	SYC3449-14	KX053901	OTU_159	sp_0545	moorea	opunohu_three_coconut_trail_2	hymenoptera	megachilidae	unknown	unknown	no	no	no	no	no	NA	NA	NA	NA
sc_03530	_660	gcacgtgg	SYC3451-14	KX054169	OTU_349	sp_0887	moorea	opunohu_three_coconut_trail_2	lepidoptera	noctuidae	unknown	unknown	yes	no	no	yes	yes	0	0	0	0
sc_03536	NA	NA	SYC3457-14	KX054297	OTU_178	sp_0553	moorea	pihaena	hymenoptera	formicidae	pachycondyla	unknown	no	no	no	no	no	NA	NA	NA	NA
sc_03549	_586	tcgatatg	SYC3470-14	KX054783	OTU_307	sp_1072	moorea	pihaena	coleoptera	staphylinidae	unknown	unknown	no	no	yes	no	yes	0	0	906	0
sc_03559	_204	aagatgga	SYC3480-14	KX052793	OTU_029	sp_0365	moorea	opunohu_three_coconut_trail_2	diptera	Simuliidae	unknown	unknown	no	no	yes	no	yes	0	0	12	0
sc_03560	_339	cgctacat	SYC3481-14	KX052051	OTU_531	sp_0334	moorea	opunohu_three_coconut_trail_2	diptera	chloropidae	unknown	unknown	yes	yes	yes	yes	yes	401	64	0	300
sc_03567	NA	NA	SYC3488-14	KX051944	OTU_470	sp_0379	moorea	opunohu_three_coconut_trail_2	diptera	chironomidae	unknown	unknown	no	no	no	no	no	NA	NA	NA	NA
sc_03594	_582	ttgagcag	SYC3514-14	KX054213	OTU_170	sp_0560	moorea	opunohu_three_coconut_trail_2	hymenoptera	formicidae	nylanderia	vaga	yes	no	yes	yes	yes	158	0	480	0
sc_03597	_684	cggatacg	SYC3517-14	KX053780	OTU_431	sp_0965	moorea	opunohu_three_coconut_trail_2	lepidoptera	Gracillariidae	unknown	unknown	yes	yes	yes	no	yes	149	0	240	0
sc_03602	_261	agagagca	SYC3522-14	KX053783	OTU_327	sp_0841	moorea	opunohu_three_coconut_trail_2	lepidoptera	unknown	unknown	unknown	no	no	no	yes	yes	0	0	0	0
sc_03610	_766	atacggac	SYC3530-14	KX054170	OTU_354	sp_0893	moorea	pihaena	lepidoptera	noctuidae	unknown	unknown	yes	no	no	no	yes	0	0	0	0
sc_03619	NA	NA	SYC3539-14	KX051932	OTU_355	sp_0033	moorea	pihaena	lepidoptera	noctuidae	chasmina	tibialis	no	no	no	no	no	NA	NA	NA	NA
sc_03624	_633	atcacctg	SYC3544-14	KX054171	OTU_346	sp_0895	moorea	pihaena	lepidoptera	noctuidae	unknown	unknown	yes	no	yes	yes	yes	369	0	337	72
sc_03636	_621	gttacgtg	SYC3556-14	KX054296	OTU_178	sp_0553	moorea	pihaena	hymenoptera	formicidae	pachycondyla	unknown	no	no	yes	no	yes	0	0	0	0
sc_03643	_272	caggcgca	SYC3563-14	KX054792	OTU_307	sp_1072	moorea	pihaena	coleoptera	staphylinidae	unknown	unknown	no	no	yes	no	yes	0	0	187	0
sc_03664	_114	gctactta	SYC3584-14	KX053584	OTU_315	sp_0080	moorea	gump_station	lepidoptera	lycaenidae	lampides	boeticus	no	no	yes	no	yes	0	0	102	0
sc_03665	_728	gattaccg	SYC3585-14	KX053582	OTU_315	sp_0080	moorea	gump_station	lepidoptera	lycaenidae	lampides	boeticus	no	yes	yes	no	yes	0	0	169	0
sc_03669	_183	ccggatga	SYC3589-14	KX054699	OTU_107	sp_0131	moorea	vaiare	hymenoptera	sphecidae	sceliphron	laetum	no	no	yes	no	yes	0	0	69	0
sc_03674	NA	NA	SYC3594-14	KX051987	OTU_472	sp_0388	moorea	opunohu_three_coconut_trail_1	diptera	chironomidae	unknown	unknown	no	no	no	no	no	NA	NA	NA	NA
sc_03687	_313	catagtat	SYC3607-14	KX051686	OTU_115	sp_0612	moorea	opunohu_three_coconut_trail_1	hymenoptera	eulophidae	aprostocetus	unknown	no	no	yes	yes	yes	0	0	733	177
sc_03706	_771	aggaacac	SYC3626-14	KX053694	OTU_324	sp_0855	moorea	opunohu_three_coconut_trail_1	lepidoptera	unknown	unknown	unknown	yes	yes	yes	yes	yes	180	0	107	57
sc_03709	_790	gatgtatc	SYC3629-14	KX053164	OTU_326	sp_0857	moorea	opunohu_three_coconut_trail_1	lepidoptera	Crambidae	unknown	unknown	no	no	no	yes	yes	0	0	0	240
sc_03716	_457	attaacgt	SYC3636-14	KX052458	OTU_317	sp_0847	moorea	opunohu_three_coconut_trail_1	lepidoptera	crambidae	unknown	unknown	no	yes	yes	yes	yes	0	0	481	407
sc_03718	_299	ctgacaat	SYC3638-14	KX054508	OTU_358	sp_0882	moorea	opunohu_three_coconut_trail_1	lepidoptera	erebidae	progonia	unknown	no	no	no	yes	yes	0	0	0	74
sc_03720	NA	NA	SYC3640-14	KX054173	OTU_349	sp_0887	moorea	opunohu_three_coconut_trail_1	lepidoptera	noctuidae	unknown	unknown	no	no	no	no	no	NA	NA	NA	NA
sc_03727	_104	ccatatta	SYC3647-14	KX053119	OTU_293	sp_1048	moorea	opunohu_three_coconut_trail_1	coleoptera	nitidulidae	epuraea	ocularis	yes	no	yes	no	yes	67	0	165	0
sc_03732	_697	tgaccacg	SYC3652-14	KX052925	OTU_342	sp_0935	moorea	opunohu_three_coconut_trail_2	lepidoptera	Geometridae	unknown	unknown	yes	no	no	no	yes	456	0	0	0
sc_03736	_417	atgctagt	SYC3656-14	KX054368	OTU_232	sp_0116	moorea	opunohu_three_coconut_trail_2	araneae	pholcidae	pholcus	ancoralis	no	no	no	yes	yes	0	0	0	0
sc_03745	_287	gcagtaat	SYC3665-14	KX052817	OTU_555	sp_0282	moorea	opunohu_three_coconut_trail_2	diptera	unknown	unknown	unknown	no	yes	no	no	yes	0	113	0	0
sc_03747	_725	attgcgcg	SYC3667-14	KX052976	OTU_495	sp_0307	moorea	opunohu_three_coconut_trail_2	diptera	drosophilidae	unknown	unknown	no	yes	yes	no	yes	0	229	254	0
sc_03784	_170	aattgaga	SYC3704-14	KX053707	OTU_331	sp_0846	moorea	opunohu_three_coconut_trail_2	lepidoptera	unknown	unknown	unknown	yes	yes	yes	yes	yes	67	1	29	43
sc_03785	_401	agaagctt	SYC3705-14	KX053177	OTU_326	sp_0857	moorea	opunohu_three_coconut_trail_2	lepidoptera	Crambidae	unknown	unknown	no	no	no	yes	yes	0	0	0	205
sc_03786	_065	ctcctcaa	SYC3706-14	KX053708	OTU_425	sp_0942	moorea	opunohu_three_coconut_trail_2	lepidoptera	unknown	unknown	unknown	yes	no	yes	yes	yes	55	0	250	8
sc_03800	_779	tgatgcac	SYC3720-14	KX053557	OTU_007	sp_0778	moorea	opunohu_three_coconut_trail_1	isoptera	kalotermitidae	kalotermes	unknown	no	no	yes	yes	yes	0	0	442	143
sc_03801	_166	tggttaga	SYC3721-14	KX053558	OTU_007	sp_0778	moorea	opunohu_three_coconut_trail_1	isoptera	kalotermitidae	kalotermes	unknown	no	no	yes	yes	yes	0	0	189	46
sc_03808	_657	acggttgg	SYC3728-14	KX052349	OTU_070	sp_0689	moorea	pihaena	hemiptera	scutelleridae	coleotichus	unknown	yes	yes	yes	yes	yes	0	0	333	294
sc_03814	_613	gcatagtg	SYC3734-14	KX052157	OTU_102	sp_0715	moorea	opunohu_three_coconut_trail_1	hemiptera	cicadellidae	unknown	unknown	no	no	yes	yes	yes	0	0	282	251
sc_03830	_232	cgcgaaca	SYC3750-14	KX052155	OTU_102	sp_0715	moorea	opunohu_three_coconut_trail_1	hemiptera	cicadellidae	unknown	unknown	no	no	yes	yes	yes	0	0	175	99
sc_03845	_775	ccgcacac	SYC3765-14	KX053516	OTU_570	sp_0345	moorea	opunohu_three_coconut_trail_1	diptera	syrphidae	ischiodon	scutellaris	yes	yes	yes	yes	yes	24	47	233	0
sc_03847	_372	gataagtt	SYC3767-14	KX052828	OTU_563	sp_0270	moorea	opunohu_three_coconut_trail_1	diptera	unknown	unknown	unknown	no	yes	no	no	yes	0	50	0	0
sc_03849	_579	aggctcag	SYC3769-14	KX054497	OTU_180	sp_0552	moorea	opunohu_three_coconut_trail_1	hymenoptera	formicidae	ponera	swezeyi	yes	no	yes	yes	yes	57	0	230	7
sc_03852	_072	tcgtccaa	SYC3772-14	KX054992	OTU_172	sp_0157	moorea	opunohu_three_coconut_trail_1	hymenoptera	formicidae	tetramorium	pacificum	yes	yes	no	yes	yes	0	0	0	0
sc_03853	_780	acttgcac	SYC3773-14	KX054494	OTU_179	sp_0551	moorea	opunohu_three_coconut_trail_1	hymenoptera	formicidae	ponera	bableti	no	no	yes	yes	yes	0	0	268	0
sc_03863	_296	cgcggaat	SYC3783-14	KX054057	OTU_333	sp_0865	moorea	opunohu_three_coconut_trail_1	lepidoptera	noctuidae	unknown	unknown	yes	no	yes	yes	yes	899	0	0	331
sc_03868	_200	ctagagga	SYC3788-14	KX055072	OTU_414	sp_0944	moorea	opunohu_three_coconut_trail_1	lepidoptera	tortricidae	unknown	unknown	yes	no	yes	yes	yes	215	0	73	66
sc_03870	_635	ggagcctg	SYC3790-14	KX054058	OTU_398	sp_0831	moorea	opunohu_three_coconut_trail_1	lepidoptera	noctuidae	Maruca	vitrata	yes	yes	yes	yes	yes	158	0	381	69
sc_03875	_359	caattatt	SYC3795-14	KX053010	OTU_495	sp_0307	moorea	opunohu_three_coconut_trail_1	diptera	drosophilidae	unknown	unknown	no	yes	yes	yes	yes	0	381	450	0
sc_03879	_102	acgccata	SYC3799-14	KX053719	OTU_431	sp_0965	moorea	opunohu_three_coconut_trail_1	lepidoptera	Gracillariidae	unknown	unknown	yes	yes	yes	no	yes	139	0	151	0
sc_03888	_051	atgacgaa	SYC3808-14	KX053720	OTU_438	sp_0967	moorea	opunohu_three_coconut_trail_1	lepidoptera	unknown	unknown	unknown	yes	no	no	yes	yes	236	0	0	18
sc_03899	_652	cggaatgg	SYC3819-14	KX053721	OTU_327	sp_0841	moorea	opunohu_three_coconut_trail_1	lepidoptera	unknown	unknown	unknown	no	no	yes	no	yes	0	0	0	0
sc_03908	_683	aggcaacg	SYC3828-14	KX054059	OTU_333	sp_0865	moorea	opunohu_three_coconut_trail_1	lepidoptera	noctuidae	unknown	unknown	yes	no	no	yes	yes	113	0	0	62
sc_03917	_190	gacagtga	SYC3837-14	KX055134	OTU_416	sp_0952	moorea	opunohu_three_coconut_trail_1	lepidoptera	tortricidae	unknown	unknown	yes	no	yes	no	yes	222	0	34	0
sc_03948	_694	ctccgacg	SYC3868-14	KX052844	OTU_568	sp_0286	moorea	motu_tiahura	diptera	Lauxaniidae	unknown	unknown	yes	yes	yes	yes	yes	120	62	314	49
sc_03981	_493	tgtgttct	SYC3901-14	KX053126	OTU_371	sp_0897	moorea	motu_tiahura	lepidoptera	erebidae	unknown	unknown	yes	no	no	no	yes	316	0	0	0
sc_04008	_562	gtaatgag	SYC3928-14	KX052590	OTU_282	sp_0051	moorea	motu_tiahura	coleoptera	anthribidae	dinema	filicornis	no	no	yes	no	yes	0	0	0	0
sc_04009	_446	caggaggt	SYC3929-14	KX051624	OTU_281	sp_1044	moorea	motu_tiahura	coleoptera	anthribidae	unknown	unknown	yes	no	yes	no	yes	93	0	39	0
sc_04012	_410	aactaagt	SYC3932-14	KX053861	OTU_268	sp_1075	moorea	motu_tiahura	coleoptera	mycetophagidae	litargus	vestitus	no	no	yes	no	yes	0	0	16	0
sc_04020	_070	tggcgcaa	SYC3940-14	KX054326	OTU_166	sp_0109	moorea	motu_tiahura	hymenoptera	vespidae	parodynerus	bicinctus	no	no	yes	no	yes	0	0	0	0
sc_04021	_650	ggcgcagg	SYC3941-14	KX053477	OTU_110	sp_0632	moorea	motu_tiahura	hymenoptera	unknown	unknown	unknown	yes	no	yes	no	yes	44	0	48	0
sc_04022	_139	catccgta	SYC3942-14	KX051784	OTU_122	sp_0585	moorea	motu_tiahura	hymenoptera	braconidae	unknown	unknown	yes	no	yes	no	yes	0	0	0	0
sc_04023	NA	NA	SYC3943-14	KX054428	OTU_154	sp_0544	moorea	motu_tiahura	hymenoptera	crabronidae	pison	unknown	no	no	no	no	no	NA	NA	NA	NA
sc_04026	_465	cggagcgt	SYC3946-14	KX051785	OTU_125	sp_0588	moorea	motu_tiahura	hymenoptera	braconidae	unknown	unknown	yes	no	yes	no	yes	663	0	215	0
sc_04031	_524	aagtgcct	SYC3951-14	KX053394	OTU_587	sp_0070	moorea	motu_tiahura	diptera	stratiomyidae	hermetia	illucens	no	yes	yes	no	yes	0	2	21	0
sc_04034	_291	ggtagaat	SYC3954-14	KX054499	OTU_180	sp_0552	moorea	motu_tiahura	hymenoptera	formicidae	ponera	swezeyi	yes	no	yes	yes	yes	249	0	730	72
sc_04048	_663	ttcactgg	SYC3968-14	KX051789	OTU_131	sp_0569	moorea	motu_tiahura	hymenoptera	braconidae	Apanteles	unknown	yes	yes	yes	no	yes	699	0	378	0
sc_04054	_336	ttgtcgat	SYC3974-14	KX051603	OTU_181	sp_1105	moorea	motu_tiahura	hymenoptera	formicidae	anochetus	graeffei	yes	no	yes	no	yes	480	0	0	0
sc_04058	_593	aatacatg	SYC3978-14	KX053220	OTU_185	sp_0497	moorea	motu_tiahura	hymenoptera	figitidae	unknown	unknown	yes	no	yes	yes	yes	198	0	140	0
sc_04082	_646	ttgtgagg	SYC4002-14	KX054596	OTU_067	sp_0652	moorea	motu_tiahura	hemiptera	reduviidae	unknown	unknown	no	no	yes	no	yes	0	0	125	0
sc_04084	_230	atctaaca	SYC4004-14	KX055176	OTU_087	sp_0742	moorea	motu_tiahura	hemiptera	delphacidae	ugyops	unknown	yes	no	yes	no	yes	0	0	78	0
sc_04158	_587	cgcttatg	SYC4078-14	KX053034	OTU_488	sp_0299	moorea	opunohu_three_coconut_trail_2	diptera	drosophilidae	unknown	unknown	yes	yes	yes	no	yes	0	143	1409	0
sc_04159	_090	cggctata	SYC4079-14	KX052728	OTU_567	sp_0287	moorea	opunohu_three_coconut_trail_2	diptera	Lauxaniidae	unknown	unknown	yes	yes	yes	no	yes	193	134	144	0
sc_04162	_335	acttcgat	SYC4082-14	KX052225	OTU_036	sp_0370	moorea	opunohu_three_coconut_trail_2	diptera	clusiidae	unknown	unknown	yes	yes	yes	yes	yes	235	242	0	0
sc_04173	_205	cacttgga	SYC4093-14	KX051835	OTU_068	sp_0028	moorea	opunohu_three_coconut_trail_2	hemiptera	pentatomidae	catacanthus	viridicatus	no	yes	yes	no	yes	0	0	213	0
sc_04177	_211	aggtcgga	SYC4097-14	KX051735	OTU_009	sp_0025	moorea	opunohu_three_coconut_trail_2	blattodea	ectobiidae	balta	notulata	no	no	yes	yes	yes	0	0	0	4
sc_04179	NA	NA	SYC4099-14	KX054518	OTU_551	sp_0310	moorea	opunohu_three_coconut_trail_2	diptera	platystomatidae	pseudorichardia	flavitarsis	no	no	no	no	no	NA	NA	NA	NA
sc_04182	_262	ggtcagca	SYC4102-14	KX052095	OTU_456	sp_0226	moorea	opunohu_three_coconut_trail_2	diptera	rhagionidae	chrysopilus	unknown	no	no	no	yes	yes	0	0	0	50
sc_04183	_518	caacacct	SYC4103-14	KX052901	OTU_583	sp_0238	moorea	opunohu_three_coconut_trail_2	diptera	dolichopodidae	unknown	unknown	no	yes	yes	yes	yes	0	399	865	0
sc_04194	_794	tgacgatc	SYC4114-14	KX052223	OTU_036	sp_0370	moorea	opunohu_three_coconut_trail_2	diptera	clusiidae	unknown	unknown	yes	yes	no	no	yes	218	187	0	0
sc_04209	_712	tgtaagcg	SYC4129-14	KX053976	OTU_362	sp_0091	moorea	pihaena	lepidoptera	erebidae	mocis	frugalis	yes	no	no	no	yes	582	0	0	0
sc_04229	_105	tactatta	SYC4149-14	KX053282	OTU_406	sp_0066	moorea	pihaena	lepidoptera	sphingidae	gnathothlibus	erotus	yes	no	no	yes	yes	1146	0	0	112
sc_04237	_704	gtacttcg	SYC4157-14	KX054477	OTU_161	sp_0121	moorea	pihaena	hymenoptera	vespidae	polistes	olivaceus	yes	no	no	no	yes	920	0	0	0
sc_04240	_127	attgtgta	SYC4160-14	KX053886	OTU_404	sp_0925	moorea	gump_station	lepidoptera	sphingidae	macroglossum	hirundo	yes	no	no	no	yes	0	0	0	0
sc_04242	NA	NA	SYC4162-14	KX052094	OTU_027	sp_0988	tahiti	mount_marau_low_elevation	neuroptera	chrysopidae	unknown	unknown	no	no	no	no	no	NA	NA	NA	NA
sc_04243	NA	NA	SYC4163-14	KX052093	OTU_027	sp_0988	tahiti	mount_marau_low_elevation	neuroptera	chrysopidae	unknown	unknown	no	no	no	no	no	NA	NA	NA	NA
sc_04251	_331	gtatggat	SYC4171-14	KX054881	OTU_182	sp_0148	moorea	opunohu_three_coconut_trail_3	hymenoptera	formicidae	tapinoma	melanocephalum	yes	no	no	no	yes	0	0	0	0
sc_04257	NA	NA	SYC4177-14	KX054828	OTU_171	sp_0554	moorea	opunohu_first_cascade_and_fern_called_bird_nest	hymenoptera	formicidae	strumigenys	godeffroyi	no	no	no	no	no	NA	NA	NA	NA
sc_04260	_555	ttggctag	SYC4180-14	KX054996	OTU_172	sp_0157	moorea	opunohu_first_cascade_and_fern_called_bird_nest	hymenoptera	formicidae	tetramorium	pacificum	yes	yes	yes	yes	yes	0	0	0	0
sc_04285	NA	NA	SYC4205-14	KX055001	OTU_022	sp_0785	tahiti	mount_marau_low_elevation	orthoptera	tettigoniidae	unknown	unknown	no	no	no	no	no	NA	NA	NA	NA
sc_04294	_344	acgttcat	SYC4214-14	KX054244	OTU_302	sp_0100	moorea	papetoai	coleoptera	coccinellidae	olla	vnigrum	no	no	yes	no	yes	0	0	156	0
sc_04303	_275	tctgacca	SYC4223-14	KX054631	OTU_060	sp_0681	tahiti	mount_marau_low_elevation	hemiptera	rhyparochromidae	unknown	unknown	yes	no	yes	yes	yes	376	0	156	101
sc_04318	_290	cacctaat	SYC4238-14	KX053212	OTU_337	sp_0060	moorea	paopao_valley	lepidoptera	nymphalidae	euploea	lewinii	yes	no	no	yes	yes	721	0	0	0
sc_04325	_427	caatatgt	SYC4245-14	KX052752	OTU_448	sp_0215	tahiti	mount_marau_low_elevation	diptera	Muscidae	unknown	unknown	no	yes	no	yes	yes	0	122	0	376
sc_04326	_625	attgactg	SYC4246-14	KX052790	OTU_448	sp_0215	tahiti	mount_marau_low_elevation	diptera	Muscidae	unknown	unknown	no	yes	yes	yes	yes	0	157	0	222
sc_04336	_441	cgtcgtgt	SYC4256-14	KX054425	OTU_505	sp_0220	tahiti	mount_marau_low_elevation	diptera	pipunculidae	unknown	unknown	yes	yes	yes	no	yes	0	95	1731	0
sc_04354	NA	NA	SYC4274-14	KX051842	OTU_203	sp_0486	tahiti	mount_marau_low_elevation	diptera	cecidomyiidae	unknown	unknown	no	no	no	no	no	NA	NA	NA	NA
sc_04358	_060	attatcaa	SYC4278-14	KX054728	OTU_266	sp_0425	tahiti	mount_marau_low_elevation	diptera	sciaridae	unknown	unknown	yes	yes	yes	no	yes	0	0	0	0
sc_04363	_623	ttgccgtg	SYC4283-14	KX052870	OTU_575	sp_0288	tahiti	mount_marau_low_elevation	diptera	Sphaeroceridae	unknown	unknown	yes	yes	yes	yes	yes	766	0	386	0
sc_04364	_017	cacgttaa	SYC4284-14	KX054401	OTU_545	sp_0355	tahiti	mount_marau_low_elevation	diptera	phoridae	unknown	unknown	yes	no	yes	no	yes	0	0	157	0
sc_04372	_270	ggaacgca	SYC4292-14	KX054894	OTU_345	sp_0149	moorea	pihaena	lepidoptera	noctuidae	targalla	delatrix	yes	no	yes	no	yes	0	0	0	0
sc_04405	_431	agccatgt	SYC4325-14	KX054408	OTU_545	sp_0355	tahiti	mount_marau_low_elevation	diptera	phoridae	unknown	unknown	no	no	yes	no	yes	0	0	124	0
sc_04413	_297	ctacgaat	SYC4333-14	KX051872	OTU_037	sp_1081	tahiti	mount_marau_low_elevation	diptera	ceratopogonidae	unknown	unknown	yes	no	yes	no	yes	585	0	1269	0
sc_04418	_198	atcaagga	SYC4338-14	KX052896	OTU_583	sp_0238	tahiti	mount_marau_low_elevation	diptera	dolichopodidae	unknown	unknown	no	yes	yes	no	yes	0	163	162	0
sc_04427	_435	tcgcttgt	SYC4347-14	KX054424	OTU_505	sp_0220	tahiti	mount_marau_low_elevation	diptera	pipunculidae	unknown	unknown	no	yes	yes	no	yes	0	35	1605	0
sc_04430	_361	gcaagatt	SYC4350-14	KX054856	OTU_569	sp_0344	tahiti	mount_marau_low_elevation	diptera	syrphidae	Melanostoma	unknown	no	yes	yes	yes	yes	0	0	349	0
sc_04436	_352	cgttaatt	SYC4356-14	KX052849	OTU_450	sp_0217	tahiti	mount_marau_low_elevation	diptera	Muscidae	unknown	unknown	no	yes	yes	yes	yes	0	307	0	403
sc_04468	NA	NA	SYC4388-14	KX053485	OTU_112	sp_0637	tahiti	mount_marau_low_elevation	hymenoptera	unknown	unknown	unknown	no	no	no	no	no	NA	NA	NA	NA
sc_04470	NA	NA	SYC4390-14	KX053486	OTU_112	sp_0637	tahiti	mount_marau_low_elevation	hymenoptera	unknown	unknown	unknown	no	no	no	no	no	NA	NA	NA	NA
sc_04503	_351	gttgccat	SYC4423-14	KX054161	OTU_351	sp_0889	tahiti	mount_marau_low_elevation	lepidoptera	noctuidae	unknown	unknown	yes	no	no	no	yes	479	0	0	0
sc_04517	_307	gaccatat	SYC4437-14	KX052358	OTU_352	sp_0891	tahiti	mount_mauru_camp_site	lepidoptera	noctuidae	condica	illecta	yes	no	no	no	yes	836	0	0	0
sc_04536	_609	cgaacttg	SYC4456-14	KX053277	OTU_387	sp_0838	tahiti	mount_mauru_camp_site	lepidoptera	crambidae	glyphodes	nr_multilinealis	yes	no	yes	yes	yes	517	0	0	253
sc_04540	NA	NA	SYC4460-14	KX052446	OTU_385	sp_0818	tahiti	mount_mauru_camp_site	lepidoptera	crambidae	unknown	unknown	no	no	no	no	no	NA	NA	NA	NA
sc_04546	NA	NA	SYC4466-14	KX052396	OTU_385	sp_0818	tahiti	mount_mauru_camp_site	lepidoptera	crambidae	unknown	unknown	no	no	no	no	no	NA	NA	NA	NA
sc_04552	_356	ccgcaatt	SYC4472-14	KX052405	OTU_397	sp_0829	tahiti	mount_mauru_camp_site	lepidoptera	crambidae	unknown	unknown	yes	no	yes	yes	yes	126	0	159	28
sc_04564	_174	gagcgaga	SYC4484-14	KX053275	OTU_387	sp_0838	tahiti	mount_mauru_camp_site	lepidoptera	crambidae	glyphodes	nr_multilinealis	yes	no	no	yes	yes	202	0	0	12
sc_04568	_742	ccaagaac	SYC4488-14	KX052352	OTU_311	sp_0326	tahiti	mount_mauru_camp_site	coleoptera	carabidae	colpodes	unknown	yes	no	yes	no	yes	73	0	168	0
sc_04570	_476	gacttact	SYC4490-14	KX053279	OTU_382	sp_0837	tahiti	mount_mauru_camp_site	lepidoptera	crambidae	glyphodes	unknown	yes	no	yes	no	yes	877	0	605	0
sc_04572	_116	tggtctta	SYC4492-14	KX053272	OTU_382	sp_0837	tahiti	mount_mauru_camp_site	lepidoptera	crambidae	glyphodes	unknown	yes	no	yes	no	yes	491	0	321	0
sc_04577	_595	tccgcatg	SYC4497-14	KX052406	OTU_397	sp_0829	tahiti	mount_mauru_camp_site	lepidoptera	crambidae	unknown	unknown	yes	yes	yes	yes	yes	493	0	494	105
sc_04634	_789	acagtatc	SYC4554-14	KX053251	OTU_339	sp_0929	tahiti	mount_mauru_camp_site	lepidoptera	geometridae	unknown	unknown	no	no	yes	yes	yes	0	0	168	0
sc_04659	_763	accttgac	SYC4579-14	KX053294	OTU_430	sp_0803	tahiti	mount_mauru_camp_site	lepidoptera	gracillariidae	unknown	unknown	yes	no	no	yes	yes	0	0	0	37
sc_04668	_267	ataaggca	SYC4588-14	KX053286	OTU_430	sp_0803	tahiti	mount_mauru_camp_site	lepidoptera	gracillariidae	unknown	unknown	no	no	no	yes	yes	0	0	0	38
sc_04684	_428	acttatgt	SYC4604-14	KX053834	OTU_526	sp_0314	tahiti	mount_mauru_camp_site	diptera	limoniidae	unknown	unknown	no	yes	yes	no	yes	0	27	1344	0
sc_04687	_532	ccggtaag	SYC4607-14	KX053835	OTU_526	sp_0314	tahiti	mount_mauru_camp_site	diptera	limoniidae	unknown	unknown	no	yes	yes	no	yes	0	2	181	0
sc_04708	_449	ctccaggt	SYC4628-14	KX052382	OTU_057	sp_0657	tahiti	mount_mauru_camp_site	hemiptera	miridae	coridromius	unknown	yes	no	yes	yes	yes	293	0	587	602
sc_04724	_788	ttgttatc	SYC4644-14	KX054003	OTU_254	sp_0463	tahiti	mount_mauru_camp_site	psocodea	myopsocidae	myopsocus	unknown	no	no	yes	yes	yes	0	0	519	105
sc_04726	_155	gcggccta	SYC4646-14	KX052785	OTU_449	sp_0216	tahiti	mount_mauru_camp_site	diptera	Muscidae	unknown	unknown	yes	yes	yes	yes	yes	0	22	0	22
sc_04730	_399	atagtctt	SYC4650-14	KX052781	OTU_450	sp_0217	tahiti	mount_mauru_camp_site	diptera	Muscidae	unknown	unknown	no	yes	no	yes	yes	0	339	0	221
sc_04742	_078	caagaata	SYC4662-14	KX051898	OTU_038	sp_1080	tahiti	mount_mauru_camp_site	diptera	ceratopogonidae	unknown	unknown	yes	yes	yes	no	yes	171	0	95	0
sc_04748	_546	ctagatag	SYC4668-14	KX054274	OTU_538	sp_0103	moorea	opunohu_three_coconut_trail_3	diptera	syrphidae	ornidia	obesa	no	yes	no	no	yes	0	320	0	0
sc_04768	_477	taagtact	SYC4688-14	KX054011	OTU_049	sp_0655	moorea	opunohu_three_coconut_trail_3	hemiptera	nabidae	nabis	unknown	yes	no	yes	no	yes	2065	0	3609	0
sc_04771	_292	aagagaat	SYC4691-14	KX054365	OTU_108	sp_0593	moorea	opunohu_three_coconut_trail_3	thysanoptera	phlaeothripidae	unknown	unknown	yes	no	no	no	yes	0	0	0	0
sc_04772	_467	acctgcgt	SYC4692-14	KX053481	OTU_110	sp_0632	moorea	opunohu_three_coconut_trail_3	hymenoptera	unknown	unknown	unknown	yes	no	yes	no	yes	78	0	103	0
sc_04778	_447	accgaggt	SYC4698-14	KX053241	OTU_212	sp_0065	moorea	opunohu_three_coconut_trail_3	araneae	salticidae	frigga	crocuta	no	no	yes	yes	yes	0	0	0	84
sc_04786	_201	cctcagga	SYC4706-14	KX053803	OTU_241	sp_0081	moorea	opunohu_first_cascade_and_fern_called_bird_nest	araneae	tetragnathidae	leucauge	granulata	yes	yes	no	no	yes	199	0	0	0
sc_04793	_723	acatcgcg	SYC4713-14	KX054931	OTU_238	sp_0152	moorea	opunohu_first_cascade_and_fern_called_bird_nest	araneae	tetragnathidae	tetragnatha	macilenta	yes	no	yes	no	yes	0	0	113	0
sc_04797	NA	NA	SYC4717-14	KX054963	OTU_235	sp_0153	moorea	opunohu_first_cascade_and_fern_called_bird_nest	araneae	tetragnathidae	tetragnatha	maxillosa	no	no	no	no	no	NA	NA	NA	NA
sc_04806	_456	cggccggt	SYC4726-14	KX054693	OTU_105	sp_0698	moorea	opunohu_first_cascade_and_fern_called_bird_nest	sarcoptiformes	Urodinychidae	unknown	unknown	no	no	yes	no	yes	0	0	322	0
sc_04810	_042	ggcttgaa	SYC4730-14	KX052096	OTU_456	sp_0226	moorea	opunohu_first_cascade_and_fern_called_bird_nest	diptera	rhagionidae	chrysopilus	unknown	yes	no	yes	yes	yes	0	0	0	94
sc_04813	_052	gccacgaa	SYC4733-14	KX054557	OTU_305	sp_1070	moorea	opunohu_first_cascade_and_fern_called_bird_nest	coleoptera	ptilodactylidae	unknown	unknown	no	no	yes	yes	yes	0	0	149	0
sc_04822	_129	gagctgta	SYC4742-14	KX052022	OTU_529	sp_0329	moorea	opunohu_first_cascade_and_fern_called_bird_nest	diptera	chloropidae	unknown	unknown	yes	yes	yes	yes	yes	426	0	342	0
sc_04823	_151	tcaggcta	SYC4743-14	KX053116	OTU_293	sp_1048	moorea	opunohu_first_cascade_and_fern_called_bird_nest	coleoptera	nitidulidae	epuraea	ocularis	yes	no	yes	no	yes	170	0	144	0
sc_04832	NA	NA	SYC4752-14	KX054463	OTU_160	sp_0120	moorea	opunohu_three_coconut_ridge	hymenoptera	vespidae	polistes	humilis	no	no	no	no	no	NA	NA	NA	NA
sc_04839	NA	NA	SYC4759-14	KX054146	OTU_354	sp_0893	moorea	opunohu_three_coconut_ridge	lepidoptera	noctuidae	unknown	unknown	no	no	no	no	no	NA	NA	NA	NA
sc_04843	_154	aggaccta	SYC4763-14	KX051648	OTU_145	sp_0490	moorea	opunohu_three_coconut_ridge	hemiptera	aphididae	unknown	unknown	no	no	yes	no	yes	0	0	0	0
sc_04845	_387	gactcgtt	SYC4765-14	KX051810	OTU_156	sp_0547	moorea	opunohu_three_coconut_ridge	hymenoptera	apidae	braunsapis	unknown	yes	no	yes	no	yes	551	0	380	0
sc_04855	_598	gccaattg	SYC4775-14	KX054915	OTU_483	sp_0309	moorea	opunohu_three_coconut_ridge	diptera	tephritidae	unknown	unknown	yes	yes	no	no	yes	471	117	0	0
sc_04859	_016	tcggttaa	SYC4779-14	KX053392	OTU_192	sp_0762	raiatea	temehani_rahi_plateau	hemiptera	unknown	unknown	unknown	no	no	yes	no	yes	0	0	165	0
sc_04865	_487	cggtatct	SYC4785-14	KX053391	OTU_192	sp_0762	raiatea	temehani_rahi_plateau	hemiptera	unknown	unknown	unknown	no	no	yes	no	yes	0	0	541	0
sc_04977	NA	NA	SYC4897-14	KX054735	OTU_196	sp_0134	raiatea	temehani_rahi_track_3	thysanoptera	thripidae	selenothrips	rubrocinctus	no	no	no	no	no	NA	NA	NA	NA
sc_04978	_504	agctagct	SYC4898-14	KX054734	OTU_196	sp_0134	raiatea	temehani_rahi_track_3	thysanoptera	thripidae	selenothrips	rubrocinctus	no	no	yes	no	yes	0	0	0	0
sc_05019	_575	cacgacag	SYC4939-14	KX052077	OTU_024	sp_0989	tahiti	mount_marau_low_elevation	neuroptera	chrysopidae	unknown	unknown	no	no	yes	no	yes	0	0	220	0
sc_05023	_101	ctggcata	SYC4943-14	KX053965	OTU_054	sp_0666	tahiti	mount_marau_low_elevation	hemiptera	miridae	unknown	unknown	no	no	yes	yes	yes	0	0	206	127
sc_05024	_584	aattccag	SYC4944-14	KX053964	OTU_054	sp_0666	tahiti	mount_marau_low_elevation	hemiptera	miridae	unknown	unknown	no	no	yes	yes	yes	0	0	100	106
sc_05034	_258	agctctca	SYC4954-14	KX055101	OTU_419	sp_0955	tahiti	mount_marau_low_elevation	lepidoptera	tortricidae	unknown	unknown	yes	yes	no	no	yes	79	0	0	0
sc_05040	NA	NA	SYC4960-14	KX055100	OTU_418	sp_0959	tahiti	mount_marau_low_elevation	lepidoptera	tortricidae	unknown	unknown	no	no	no	no	no	NA	NA	NA	NA
sc_05041	_366	gtcacatt	SYC4961-14	KX052467	OTU_271	sp_0047	tahiti	mount_marau_low_elevation	coleoptera	silvanidae	cryptamorpha	desjardinsii	yes	no	yes	no	yes	354	0	275	0
sc_05052	_618	tacttgtg	SYC4971-14	KX055008	OTU_022	sp_0785	tahiti	mount_marau_low_elevation	orthoptera	tettigoniidae	unknown	unknown	no	no	yes	yes	yes	0	0	0	0
sc_05055	_424	cttccagt	SYC4974-14	KX054131	OTU_319	sp_0849	tahiti	mount_marau_low_elevation	lepidoptera	noctuidae	unknown	unknown	yes	yes	yes	yes	yes	0	0	0	0
sc_05057	_563	acgatgag	SYC4976-14	KX054129	OTU_319	sp_0849	tahiti	mount_marau_low_elevation	lepidoptera	noctuidae	unknown	unknown	yes	no	yes	no	yes	0	0	0	0
sc_05072	_423	acggcagt	SYC4991-14	KX054861	OTU_257	sp_0416	tahiti	mount_marau_mid_elevation	amphipoda	talitridae	unknown	unknown	no	no	yes	yes	yes	0	0	592	1103
sc_05073	_671	gaattcgg	SYC4992-14	KX054867	OTU_257	sp_0416	tahiti	mount_marau_mid_elevation	amphipoda	talitridae	unknown	unknown	no	no	yes	yes	yes	0	0	276	303
sc_05076	_722	agtcggcg	SYC4995-14	KX055187	OTU_167	sp_0550	tahiti	mount_marau_mid_elevation	hymenoptera	vespidae	vespula	unknown	no	no	yes	no	yes	0	0	0	0
sc_05097	_084	ggaatata	SYC5016-14	KX054040	OTU_136	sp_0520	tahiti	mount_marau_mid_elevation	hymenoptera	ichneumonidae	netelia	unknown	no	no	no	yes	yes	0	0	0	92
sc_05107	_268	gcgaggca	SYC5026-14	KX053998	OTU_477	sp_0258	tahiti	mount_marau_mid_elevation	diptera	mycetophilidae	unknown	unknown	yes	no	no	no	yes	0	0	0	0
sc_05108	_311	aagcttat	SYC5027-14	KX054431	OTU_153	sp_0541	tahiti	mount_marau_mid_elevation	hymenoptera	crabronidae	pison	unknown	yes	yes	no	no	yes	70	0	0	0
sc_05109	_795	aagcgatc	SYC5028-14	KX052689	OTU_502	sp_0194	tahiti	mount_marau_mid_elevation	diptera	unknown	unknown	unknown	yes	yes	yes	no	yes	0	1	2	0
sc_05110	_117	accgctta	SYC5029-14	KX052688	OTU_502	sp_0195	tahiti	mount_marau_mid_elevation	diptera	unknown	unknown	unknown	no	yes	yes	yes	yes	0	2	147	0
sc_05111	_649	cggtcagg	SYC5030-14	KX054043	OTU_136	sp_0520	tahiti	mount_marau_mid_elevation	hymenoptera	ichneumonidae	netelia	unknown	yes	no	yes	yes	yes	0	0	0	67
sc_05113	_709	gtctctcg	SYC5032-14	KX053196	OTU_140	sp_0530	tahiti	mount_marau_mid_elevation	hymenoptera	ichneumonidae	eriborus	unknown	no	yes	yes	yes	yes	0	0	147	0
sc_05114	_373	ttcaagtt	SYC5033-14	KX053357	OTU_017	sp_1112	tahiti	mount_marau_mid_elevation	orthoptera	gryllidae	unknown	unknown	no	no	yes	yes	yes	0	0	270	214
sc_05120	_791	ctactatc	SYC5038-14	KX053999	OTU_477	sp_0258	tahiti	mount_marau_mid_elevation	diptera	mycetophilidae	unknown	unknown	yes	no	no	no	yes	0	0	0	0
sc_05164	_167	ccagtaga	SYC5081-14	KX053192	OTU_140	sp_0530	tahiti	mount_marau_mid_elevation	hymenoptera	ichneumonidae	eriborus	unknown	yes	no	yes	no	yes	0	0	20	0
sc_05171	_510	atactgct	SYC5088-14	KX054853	OTU_537	sp_0343	raiatea	faaroa_bay	diptera	syrphidae	syritta	oceanica	no	no	yes	no	yes	0	0	2228	0
sc_05182	_489	taggatct	SYC5099-14	KX052676	OTU_577	sp_0290	raiatea	faaroa_bay	diptera	unknown	unknown	unknown	no	yes	yes	yes	yes	0	2	487	326
sc_05184	_009	atcgataa	SYC5101-14	KX052674	OTU_577	sp_0290	raiatea	faaroa_bay	diptera	unknown	unknown	unknown	yes	yes	yes	yes	yes	0	18	154	133
sc_05199	_415	ctcttagt	SYC5116-14	KX053498	OTU_314	sp_0076	huahine	faie_river_area	lepidoptera	nymphalidae	hypolimnas	bolina	yes	no	yes	yes	yes	165	0	860	404
sc_05200	_124	ctcatgta	SYC5117-14	KX053499	OTU_314	sp_0076	huahine	faie_river_area	lepidoptera	nymphalidae	hypolimnas	bolina	yes	no	yes	yes	yes	136	0	175	51
sc_05209	_665	tggcctgg	SYC5126-14	KX054607	OTU_357	sp_0127	huahine	belvedere_faie	lepidoptera	erebidae	rhesalides	curvata	yes	no	yes	yes	yes	306	0	92	44
sc_05217	_113	ataactta	SYC5134-14	KX053163	OTU_370	sp_0901	huahine	belvedere_faie	lepidoptera	erebidae	unknown	unknown	yes	no	yes	no	yes	425	0	208	0
sc_05230	_079	actgaata	SYC5147-14	KX053975	OTU_362	sp_0091	huahine	belvedere_faie	lepidoptera	erebidae	mocis	frugalis	yes	no	no	no	yes	180	0	0	0
sc_05247	_475	aggttact	SYC5164-14	KX054440	OTU_188	sp_0508	huahine	bourayne_bay	hymenoptera	platygastridae	unknown	unknown	yes	no	yes	no	yes	195	0	0	0
sc_05253	_745	aatggaac	SYC5170-14	KX052665	OTU_523	sp_0225	huahine	bourayne_bay	diptera	unknown	unknown	unknown	yes	yes	no	no	yes	47	5	0	0
sc_05254	_194	ctatctga	SYC5171-14	KX052664	OTU_523	sp_0225	huahine	bourayne_bay	diptera	unknown	unknown	unknown	yes	yes	no	no	yes	132	26	0	0
sc_05267	NA	NA	SYC5184-14	KX051768	OTU_126	sp_0589	tahiti	mount_marau_low_elevation	hymenoptera	braconidae	unknown	unknown	no	no	no	no	no	NA	NA	NA	NA
sc_05273	_567	cttaggag	SYC5190-14	KX054862	OTU_258	sp_0417	huahine	bourayne_bay	amphipoda	talitridae	unknown	unknown	no	yes	no	no	yes	0	0	0	0
sc_05274	_320	gattctat	SYC5191-14	KX054865	OTU_258	sp_0417	huahine	bourayne_bay	amphipoda	talitridae	unknown	unknown	no	no	yes	no	yes	0	0	0	0
sc_05282	_354	atggaatt	SYC5199-14	KX052042	OTU_534	sp_0331	huahine	bourayne_bay	diptera	chloropidae	unknown	unknown	no	yes	yes	yes	yes	0	90	662	265
sc_05287	_210	tattcgga	SYC5204-14	KX052653	OTU_522	sp_0224	huahine	bourayne_bay	diptera	unknown	unknown	unknown	yes	yes	no	no	yes	148	271	0	0
sc_05325	_329	gaactgat	SYC5242-14	KX053638	OTU_312	sp_0918	huahine	belvedere_faie	lepidoptera	unknown	unknown	unknown	yes	yes	no	yes	yes	1660	0	0	392
sc_05326	_397	ccaatctt	SYC5243-14	KX053637	OTU_312	sp_0918	huahine	belvedere_faie	lepidoptera	unknown	unknown	unknown	yes	no	no	yes	yes	849	0	0	557
sc_05327	_128	gccgtgta	SYC5244-14	KX051717	OTU_412	sp_0021	huahine	belvedere_faie	lepidoptera	tortricidae	bactra	passercula	yes	no	yes	yes	yes	289	0	149	57
sc_05330	_464	agtctcgt	SYC5247-14	KX053636	OTU_435	sp_0976	huahine	belvedere_faie	lepidoptera	unknown	unknown	unknown	yes	no	yes	yes	yes	447	0	243	132
sc_05332	_095	ataggata	SYC5249-14	KX053634	OTU_321	sp_0854	huahine	belvedere_faie	lepidoptera	unknown	unknown	unknown	yes	yes	yes	yes	yes	346	0	231	107
sc_05337	_018	tatcttaa	SYC5254-14	KX053439	OTU_118	sp_0607	raiatea	temehani_rahi_track_bottom	hymenoptera	unknown	unknown	unknown	no	no	yes	no	yes	0	0	578	0
sc_05338	_505	gacgagct	SYC5255-14	KX053440	OTU_118	sp_0607	raiatea	temehani_rahi_track_bottom	hymenoptera	unknown	unknown	unknown	no	no	yes	no	yes	0	0	769	0
sc_05351	_496	tacagtct	SYC5268-14	KX052643	OTU_486	sp_0263	raiatea	temehani_rahi_track_bottom	diptera	unknown	unknown	unknown	no	no	yes	no	yes	0	0	168	0
sc_05369	_651	aagccagg	SYC5286-14	KX053399	OTU_210	sp_0071	raiatea	temehani_rahi_track_2	araneae	sparassidae	heteropoda	nobilis	yes	no	yes	yes	yes	0	0	12	3
sc_05389	_495	ggccttct	SYC5304-14	KX052639	OTU_556	sp_0284	raiatea	temehani_rahi_track_2	diptera	unknown	unknown	unknown	no	yes	no	no	yes	0	0	0	0
sc_05396	NA	NA	SYC5311-14	KX051753	OTU_128	sp_0571	raiatea	temehani_rahi_track_2	hymenoptera	braconidae	cotesia	unknown	no	no	no	no	no	NA	NA	NA	NA
sc_05397	NA	NA	SYC5312-14	KX051752	OTU_128	sp_0571	raiatea	temehani_rahi_track_2	hymenoptera	braconidae	cotesia	unknown	no	no	no	no	no	NA	NA	NA	NA
sc_05398	_010	agacataa	SYC5313-14	KX052328	OTU_278	sp_1029	raiatea	temehani_rahi_track_2	coleoptera	unknown	unknown	unknown	yes	no	yes	no	yes	252	0	395	0
sc_05406	_497	ctatgtct	SYC5321-14	KX054459	OTU_188	sp_0508	raiatea	temehani_rahi_track_2	hymenoptera	platygastridae	unknown	unknown	yes	no	no	no	yes	320	0	0	0
sc_05413	_301	gaggcaat	SYC5328-14	KX051943	OTU_299	sp_1002	raiatea	uturoa_eric_pelle_s_housse	coleoptera	coccinellidae	chilocorus	nigritus	yes	no	yes	yes	yes	1433	0	851	382
sc_05414	_506	tctcagct	SYC5329-14	KX051942	OTU_299	sp_1002	raiatea	uturoa_eric_pelle_s_housse	coleoptera	coccinellidae	chilocorus	nigritus	yes	no	yes	yes	yes	1768	0	1152	240
sc_05421	_509	acggtgct	SYC5336-14	KX051997	OTU_474	sp_0034	raiatea	uturoa_eric_pelle_s_housse	diptera	chironomidae	chironomus	crassiforceps	no	no	yes	no	yes	0	0	1352	0
sc_05426	_492	aatattct	SYC5341-14	KX054502	OTU_427	sp_0124	raiatea	uturoa_eric_pelle_s_housse	lepidoptera	tineidae	praeacedes	atomosella	yes	no	yes	no	yes	61	0	322	0
sc_05430	_003	ggcaataa	SYC5345-14	KX052522	OTU_272	sp_1022	raiatea	uturoa_eric_pelle_s_housse	coleoptera	curculionidae	Xyleborus	unknown	no	no	yes	yes	yes	0	0	305	0
sc_05432	_490	ctcgatct	SYC5347-14	KX052519	OTU_272	sp_1022	raiatea	uturoa_eric_pelle_s_housse	coleoptera	curculionidae	Xyleborus	unknown	no	no	yes	no	yes	0	0	439	0
sc_05437	_719	ggcatgcg	SYC5352-14	KX052325	OTU_278	sp_1029	raiatea	uturoa_eric_pelle_s_housse	coleoptera	unknown	unknown	unknown	yes	no	yes	no	yes	127	0	137	0
sc_05446	_484	aatgcact	SYC5361-14	KX052621	OTU_452	sp_0208	raiatea	uturoa_eric_pelle_s_housse	diptera	Muscidae	Limnophora	unknown	no	yes	yes	no	yes	0	58	91	0
sc_05447	_015	gttgttaa	SYC5362-14	KX054503	OTU_427	sp_0124	raiatea	uturoa_eric_pelle_s_housse	lepidoptera	tineidae	praeacedes	atomosella	yes	no	yes	yes	yes	25	0	194	0
sc_05459	_006	cagtataa	SYC5374-14	KX051887	OTU_040	sp_1078	raiatea	uturoa_eric_pelle_s_housse	diptera	ceratopogonidae	unknown	unknown	yes	yes	yes	no	yes	171	31	185	0
sc_05460	_507	cagatgct	SYC5375-14	KX051886	OTU_042	sp_1090	raiatea	uturoa_eric_pelle_s_housse	diptera	ceratopogonidae	unknown	unknown	no	no	yes	no	yes	0	0	751	0
sc_05464	_142	ggatacta	SYC5379-14	KX052968	OTU_493	sp_0054	raiatea	uturoa_eric_pelle_s_housse	diptera	drosophilidae	drosophila	melanogaster	yes	yes	yes	no	yes	534	275	188	0
sc_05545	_508	gttgtgct	SYC5460-14	KX052970	OTU_493	sp_0054	raiatea	temehani_camp_site	diptera	drosophilidae	drosophila	melanogaster	yes	yes	yes	no	yes	2735	281	858	0
sc_05546	_502	cgacctct	SYC5461-14	KX054922	OTU_484	sp_0308	raiatea	temehani_camp_site	diptera	tephritidae	unknown	unknown	no	yes	yes	no	yes	0	15	0	0
sc_05551	_011	gcgcataa	SYC5466-14	KX052121	OTU_100	sp_0704	raiatea	temehani_camp_site	hemiptera	cicadellidae	unknown	unknown	no	no	no	yes	yes	0	0	0	66
sc_05559	_482	cacacact	SYC5474-14	KX052086	OTU_025	sp_0990	raiatea	marae_taputapuatea	neuroptera	chrysopidae	unknown	unknown	yes	yes	yes	no	yes	0	2	561	0
sc_05588	_498	gaacgtct	SYC5503-14	KX053839	OTU_525	sp_0313	raiatea	marae_taputapuatea	diptera	limoniidae	unknown	unknown	no	no	yes	no	yes	0	0	1089	0
sc_05599	_024	attcgtaa	SYC5514-14	KX052090	OTU_025	sp_0990	raiatea	marae_taputapuatea	neuroptera	chrysopidae	unknown	unknown	no	yes	yes	yes	yes	0	2	104	0
sc_05645	_002	ttgaataa	SYC5560-14	KX053171	OTU_360	sp_0906	raiatea	pension_croix_du_sud_faaroa_bay_gardens	lepidoptera	erebidae	unknown	unknown	yes	yes	yes	yes	yes	0	0	0	0
sc_05652	_004	gtatataa	SYC5567-14	KX055204	OTU_220	sp_0176	raiatea	pension_croix_du_sud_faaroa_bay_gardens	araneae	uloboridae	zosis	geniculata	no	no	yes	no	yes	0	0	1043	0
sc_05655	_491	gcaattct	SYC5570-14	KX055203	OTU_220	sp_0176	raiatea	pension_croix_du_sud_faaroa_bay_gardens	araneae	uloboridae	zosis	geniculata	no	no	yes	no	yes	0	0	978	0
sc_05658	_488	ggagatct	SYC5573-14	KX052564	OTU_071	sp_0687	raiatea	pension_croix_du_sud_faaroa_bay_gardens	hemiptera	cydnidae	unknown	unknown	yes	yes	yes	yes	yes	1404	11	2649	594
sc_05669	_008	cgtgataa	SYC5584-14	KX052567	OTU_071	sp_0687	raiatea	pension_croix_du_sud_faaroa_bay_gardens	hemiptera	cydnidae	unknown	unknown	yes	yes	yes	yes	yes	536	21	777	294
sc_05671	_023	tgcggtaa	SYC5586-14	KX053842	OTU_525	sp_0313	raiatea	pension_croix_du_sud_faaroa_bay_gardens	diptera	limoniidae	unknown	unknown	no	yes	yes	no	yes	0	0	316	0
sc_05675	_074	agcgccaa	SYC5590-14	KX051581	OTU_283	sp_1031	raiatea	pension_croix_du_sud_faaroa_bay_gardens	coleoptera	aderidae	unknown	unknown	yes	no	yes	yes	yes	17	0	14	0
sc_05696	_483	tcttcact	SYC5611-14	KX053785	OTU_066	sp_0694	raiatea	puohine_fruits_area	hemiptera	coreidae	leptoglossus	gonagra	no	no	yes	no	yes	0	0	1203	0
sc_05724	_486	tcatatct	SYC5639-14	KX053843	OTU_479	sp_0254	raiatea	puohine_fruits_area	diptera	limoniidae	unknown	unknown	no	no	yes	no	yes	0	0	2148	0
sc_05752	NA	NA	SYC5667-14	KX051984	OTU_466	sp_0381	raiatea	puohine_fruits_area	diptera	chironomidae	unknown	unknown	no	no	no	no	no	NA	NA	NA	NA
sc_05753	_022	aactgtaa	SYC5668-14	KX052624	OTU_486	sp_0263	raiatea	puohine_fruits_area	diptera	unknown	unknown	unknown	yes	yes	yes	no	yes	0	0	15	0
sc_05770	_494	cttcttct	SYC5685-14	KX054690	OTU_105	sp_0698	raiatea	faaroa_bay	sarcoptiformes	Urodinychidae	unknown	unknown	no	no	yes	no	yes	0	0	215	0
sc_05794	_535	cactgaag	SYC5709-14	KX053125	OTU_360	sp_0906	raiatea	faaroa_bay	lepidoptera	erebidae	unknown	unknown	no	no	yes	yes	yes	0	0	0	0
sc_05795	_731	aaggtccg	SYC5710-14	KX053572	OTU_206	sp_0429	huahine	belvedere_faie	hemiptera	aphrophoridae	lallemandana	unknown	no	no	no	yes	yes	0	0	0	37
sc_05796	_422	tagtcagt	SYC5711-14	KX053573	OTU_206	sp_0429	huahine	belvedere_faie	hemiptera	aphrophoridae	lallemandana	unknown	no	no	no	yes	yes	0	0	0	356
sc_05797	_680	tatgccgg	SYC5712-14	KX051802	OTU_127	sp_0568	huahine	belvedere_faie	hymenoptera	braconidae	Meteorus	pulchricornis	yes	no	yes	yes	yes	491	0	307	129
sc_05798	_185	agtgttga	SYC5713-14	KX051803	OTU_127	sp_0568	huahine	belvedere_faie	hymenoptera	braconidae	Meteorus	pulchricornis	yes	no	yes	yes	yes	259	0	118	55
sc_05799	_688	catctacg	SYC5714-14	KX052906	OTU_585	sp_0234	huahine	belvedere_faie	diptera	dolichopodidae	unknown	unknown	no	yes	yes	yes	yes	0	0	828	0
sc_05823	_281	agtggcca	SYC5738-14	KX054080	OTU_351	sp_0889	tahiti	mount_marau_low_elevation	lepidoptera	noctuidae	unknown	unknown	yes	yes	yes	yes	yes	483	0	0	0
sc_05835	_608	gtccgttg	SYC5750-14	KX053148	OTU_376	sp_0875	tahiti	mount_marau_low_elevation	lepidoptera	erebidae	unknown	unknown	no	yes	yes	yes	yes	0	33	699	136
sc_05836	_738	tgagtaac	SYC5751-14	KX052357	OTU_352	sp_0891	tahiti	mount_marau_low_elevation	lepidoptera	noctuidae	condica	illecta	yes	no	no	yes	yes	851	0	0	0
sc_05844	NA	NA	SYC5759-14	KX053851	OTU_151	sp_0538	huahine	pohue_track_1	hymenoptera	crabronidae	liris	unknown	no	no	no	no	no	NA	NA	NA	NA
sc_05866	_393	ctgtactt	SYC5781-14	KX052641	OTU_553	sp_0285	huahine	pohue_track_1	diptera	unknown	unknown	unknown	yes	yes	no	no	yes	0	26	0	0
sc_05903	_782	caccgcac	SYC5818-14	KX055040	OTU_229	sp_0160	huahine	huahine_camping_parea	araneae	araneidae	thelacantha	brevispina	no	no	no	yes	yes	0	0	0	0
sc_05918	_143	acctacta	SYC5833-14	KX054540	OTU_030	sp_0374	huahine	huahine_camping_parea	diptera	psychodidae	unknown	unknown	yes	no	yes	no	yes	151	0	72	0
sc_05919	_672	gttgtcgg	SYC5834-14	KX054541	OTU_030	sp_0374	huahine	huahine_camping_parea	diptera	psychodidae	unknown	unknown	yes	no	yes	no	yes	36	0	275	0
sc_05961	_216	gtacacga	SYC5876-14	KX052667	OTU_557	sp_0277	huahine	belvedere_faie	diptera	unknown	unknown	unknown	no	yes	no	no	yes	0	123	0	0
sc_05962	_730	tcgttccg	SYC5877-14	KX055174	OTU_087	sp_0742	huahine	belvedere_faie	hemiptera	delphacidae	ugyops	unknown	no	no	yes	yes	yes	0	0	106	0
sc_05965	NA	NA	SYC5880-14	KX051979	OTU_467	sp_0380	huahine	belvedere_faie	diptera	chironomidae	unknown	unknown	no	no	no	no	no	NA	NA	NA	NA
sc_05970	_086	atgatata	SYC5885-14	KX053057	OTU_135	sp_0522	moorea	pihaena	hymenoptera	ichneumonidae	echthromorpha	agrestoria	yes	no	no	no	yes	793	0	0	0
sc_05993	_382	ggtctgtt	SYC5908-14	KX051854	OTU_203	sp_0486	moorea	motu_tiahura	diptera	cecidomyiidae	unknown	unknown	no	no	yes	no	yes	0	0	0	0
sc_06004	_702	cgagttcg	SYC5919-14	KX054670	OTU_515	sp_0205	moorea	pihaena	diptera	sarcophagidae	unknown	unknown	yes	yes	yes	no	yes	0	0	0	0
sc_06017	_242	atgcgaca	SYC5932-14	KX054945	OTU_238	sp_0152	moorea	paopao	araneae	tetragnathidae	tetragnatha	macilenta	no	no	yes	no	yes	0	0	51	0
sc_06097	_176	gcgacaga	SYC6010-14	KX051938	OTU_209	sp_0410	huahine	tefarerii	araneae	miturgidae	cheiracanthium	unknown	yes	no	yes	no	yes	0	0	0	0
sc_06131	_685	aacatacg	SYC6034-14	KX053799	OTU_241	sp_0081	moorea	vaiare_paopao_ridge	araneae	tetragnathidae	leucauge	granulata	yes	no	no	no	yes	88	0	0	0
sc_06140	_157	ctgtaaga	SYC6043-14	KX051708	OTU_222	sp_0018	moorea	vaiare_paopao_ridge	araneae	theridiidae	argyrodes	samoensis	yes	no	yes	yes	yes	58	0	39	8
sc_06151	_641	gtgatagg	SYC6054-14	KX051704	OTU_222	sp_0018	moorea	vaiare_paopao_ridge	araneae	theridiidae	argyrodes	samoensis	yes	no	yes	yes	yes	109	0	81	21
sc_06168	_140	gagaacta	SYC6069-14	KX052213	OTU_218	sp_0039	moorea	vaiare_paopao_ridge	araneae	clubionidae	clubiona	samoensis	no	no	yes	yes	yes	0	0	0	0
sc_06182	_592	gacggatg	SYC6083-14	KX054034	OTU_308	sp_0167	moorea	vaiare_paopao	coleoptera	scarabaeidae	neotrichiorhyssemus	hirsutus	yes	no	yes	yes	yes	221	0	561	119
sc_06187	_054	tctccgaa	SYC6088-14	KX054822	OTU_591	sp_0184	moorea	vaiare_paopao	diptera	stratiomyidae	unknown	unknown	yes	yes	yes	yes	yes	261	69	0	57
sc_06259	_035	acgtagaa	SYC6160-14	KX052755	OTU_557	sp_0277	huahine	faie_river_area	diptera	unknown	unknown	unknown	no	yes	no	yes	yes	0	20	0	0
sc_06270	_334	ccaacgat	SYC6171-14	KX052756	OTU_501	sp_0193	huahine	faie_river_area	diptera	Muscidae	Atherigona	unknown	no	yes	yes	no	yes	0	4	237	0
sc_06284	NA	NA	SYC6185-14	KX051966	OTU_466	sp_0381	huahine	faie_river_area	diptera	chironomidae	unknown	unknown	no	no	no	no	no	NA	NA	NA	NA
sc_06324	_735	ttcggccg	SYC6225-14	KX054546	OTU_294	sp_1051	moorea	vaiare_paopao_ridge	coleoptera	cerambycidae	pterolophia	lateripicta	yes	yes	yes	no	yes	244	0	197	0
sc_06327	_752	agtattac	SYC6228-14	KX052305	OTU_296	sp_0998	moorea	vaiare_paopao_ridge	coleoptera	coccinellidae	unknown	unknown	yes	no	yes	no	yes	339	0	262	0
sc_06332	_295	ccttgaat	SYC6233-14	KX054511	OTU_270	sp_1026	moorea	vaiare_paopao_ridge	coleoptera	silvanidae	psammoecus	pradieri	no	no	yes	no	yes	0	0	749	0
sc_06348	_462	cacatcgt	SYC6249-14	KX054615	OTU_509	sp_0200	moorea	vaiare_paopao_ridge	diptera	rhiniidae	unknown	unknown	yes	yes	yes	no	yes	225	27	178	0
sc_06352	_550	ggaagtag	SYC6253-14	KX053021	OTU_487	sp_0298	moorea	vaiare_paopao_ridge	diptera	drosophilidae	unknown	unknown	no	yes	yes	no	yes	0	38	837	0
sc_06354	_746	ttaacaac	SYC6255-14	KX053022	OTU_498	sp_0293	moorea	vaiare_paopao_ridge	diptera	drosophilidae	unknown	unknown	yes	yes	yes	no	yes	451	249	805	0
sc_06362	_420	gtccgagt	SYC6263-14	KX053223	OTU_185	sp_0497	moorea	vaiare_paopao_ridge	hymenoptera	figitidae	unknown	unknown	yes	no	yes	no	yes	274	0	387	0
sc_06363	_611	gatgcttg	SYC6264-14	KX052013	OTU_531	sp_0334	moorea	vaiare_paopao_ridge	diptera	chloropidae	unknown	unknown	yes	yes	no	yes	yes	429	74	0	493
sc_06373	_147	gtcttcta	SYC6274-14	KX051804	OTU_125	sp_0588	moorea	vaiare_paopao_ridge	hymenoptera	braconidae	unknown	unknown	yes	no	yes	no	yes	449	0	134	0
sc_06374	_138	tgaccgta	SYC6275-14	KX054595	OTU_067	sp_0652	moorea	vaiare_paopao_ridge	hemiptera	reduviidae	unknown	unknown	no	no	yes	no	yes	0	0	701	0
sc_06378	_322	tcgaagat	SYC6279-14	KX053612	OTU_249	sp_0448	moorea	vaiare_paopao_ridge	psocodea	lepidopsocidae	unknown	unknown	no	no	yes	no	yes	0	0	535	0
sc_06380	_787	cgccaatc	SYC6281-14	KX053611	OTU_249	sp_0448	moorea	vaiare_paopao_ridge	psocodea	lepidopsocidae	unknown	unknown	no	no	yes	no	yes	0	0	97	0
sc_06392	_416	ggactagt	SYC6293-14	KX053704	OTU_325	sp_0859	moorea	vaiare_paopao_ridge	lepidoptera	unknown	unknown	unknown	yes	no	yes	no	yes	1731	0	0	0
sc_06412	_637	gcagaagg	SYC6313-14	KX053593	OTU_247	sp_0447	moorea	vaiare_paopao_ridge	psocodea	lepidopsocidae	unknown	unknown	yes	no	yes	no	yes	65	0	103	0
sc_06415	_398	ggcatctt	SYC6316-14	KX054848	OTU_077	sp_0753	moorea	vaiare_paopao_ridge	hemiptera	derbidae	swezeyia	unknown	no	no	yes	no	yes	0	0	1576	0
sc_06423	_565	agcgtgag	SYC6324-14	KX051976	OTU_470	sp_0379	moorea	vaiare_paopao_ridge	diptera	chironomidae	unknown	unknown	no	no	yes	yes	yes	0	0	0	0
sc_06427	_631	atgcgctg	SYC6327-14	KX054066	OTU_334	sp_0870	moorea	vaiare_paopao_ridge	lepidoptera	noctuidae	unknown	unknown	yes	no	no	no	yes	374	0	0	0
sc_06447	_106	tgtcatta	SYC6347-14	KX054757	OTU_176	sp_0139	moorea	vaiare_paopao_ridge	hymenoptera	formicidae	solenopsis	geminata	yes	no	no	yes	yes	0	0	0	90
sc_06465	_597	cataattg	SYC6365-14	KX054585	OTU_440	sp_0913	moorea	paopao	lepidoptera	pyralidae	unknown	unknown	yes	yes	yes	yes	yes	477	0	553	98
sc_06471	_122	aacgagta	SYC6371-14	KX052505	OTU_461	sp_0251	moorea	paopao	diptera	culicidae	unknown	unknown	no	yes	yes	yes	yes	0	0	5	3
sc_06475	_601	acagattg	SYC6375-14	KX052824	OTU_567	sp_0287	moorea	paopao	diptera	Lauxaniidae	unknown	unknown	yes	yes	yes	no	yes	188	153	643	0
sc_06480	_602	ggacattg	SYC6380-14	KX052961	OTU_497	sp_0053	moorea	paopao	diptera	drosophilidae	drosophila	mediostriata	yes	no	yes	no	yes	0	0	0	0
sc_06488	_369	ggtgcatt	SYC6388-14	KX052139	OTU_094	sp_0721	moorea	paopao	hemiptera	cicadellidae	unknown	unknown	yes	no	yes	yes	yes	1499	0	395	72
sc_06500	_021	cgatgtaa	SYC6400-14	KX053727	OTU_445	sp_0986	moorea	paopao	lepidoptera	unknown	unknown	unknown	yes	no	yes	no	yes	656	0	634	0
sc_06509	_342	actcacat	SYC6409-14	KX053005	OTU_498	sp_0293	moorea	paopao	diptera	drosophilidae	unknown	unknown	yes	yes	yes	no	yes	595	306	874	0
sc_06513	_783	atatccac	SYC6413-14	KX052017	OTU_529	sp_0329	moorea	paopao	diptera	chloropidae	unknown	unknown	yes	no	yes	no	yes	127	0	236	0
sc_06515	_108	ctgagtta	SYC6415-14	KX053016	OTU_487	sp_0298	moorea	paopao	diptera	drosophilidae	unknown	unknown	no	yes	yes	no	yes	0	66	379	0
sc_06520	_063	acagtcaa	SYC6420-14	KX052960	OTU_497	sp_0053	moorea	paopao	diptera	drosophilidae	drosophila	mediostriata	yes	no	no	yes	yes	0	0	0	0
sc_06523	_439	aatggtgt	SYC6423-14	KX053603	OTU_247	sp_0447	moorea	paopao	psocodea	lepidopsocidae	unknown	unknown	yes	no	yes	no	yes	217	0	96	0
sc_06526	_721	atctggcg	SYC6426-14	KX054512	OTU_270	sp_1026	moorea	paopao	coleoptera	silvanidae	psammoecus	pradieri	no	no	yes	yes	yes	0	0	113	0
sc_06533	_234	gtcataca	SYC6433-14	KX051889	OTU_041	sp_1084	moorea	paopao	diptera	ceratopogonidae	unknown	unknown	no	no	yes	no	yes	0	0	337	0
sc_06550	_455	gatgcggt	SYC6449-14	KX053050	OTU_490	sp_0301	huahine	faie_river_area	diptera	Ephydridae	unknown	unknown	yes	yes	yes	no	yes	456	87	669	0
sc_06556	NA	NA	SYC6455-14	KX051828	OTU_175	sp_0027	huahine	faie_river_area	hymenoptera	formicidae	cardiocondyla	minutior	no	no	no	no	no	NA	NA	NA	NA
sc_06571	_156	acataaga	SYC6470-14	KX053844	OTU_479	sp_0254	huahine	faie_river_area	diptera	limoniidae	unknown	unknown	no	no	yes	no	yes	0	0	490	0
sc_06595	_173	tctcgaga	SYC6494-14	KX052322	OTU_300	sp_0043	huahine	faie_river_area	coleoptera	coccinellidae	coelophora	inaequalis	yes	no	yes	yes	yes	511	0	220	279
sc_06620	_097	tcaacata	SYC6519-14	KX053007	OTU_500	sp_0294	huahine	faie_river_area	diptera	drosophilidae	unknown	unknown	yes	yes	yes	no	yes	931	2	691	0
sc_06645	_253	aaccttca	SYC6543-14	KX055037	OTU_229	sp_0160	huahine	faie_river_area	araneae	araneidae	thelacantha	brevispina	no	no	yes	no	yes	0	0	0	0
sc_06660	_733	cgaagccg	SYC6558-14	KX053006	OTU_490	sp_0301	huahine	faie_river_area	diptera	Ephydridae	unknown	unknown	yes	yes	yes	yes	yes	263	92	492	0
sc_06690	_135	tagacgta	SYC6588-14	KX051793	OTU_121	sp_0584	huahine	faie_river_area	hymenoptera	braconidae	Lysiphlebus	testaceipes	yes	no	yes	no	yes	401	0	330	0
sc_06702	_308	tggattat	SYC6600-14	KX054776	OTU_092	sp_0732	huahine	faie_river_area	hemiptera	cicadellidae	sophonia	orientalis	yes	no	yes	yes	yes	750	0	1463	100
sc_06720	_776	tgccacac	SYC6618-14	KX051956	OTU_464	sp_0382	huahine	faie_river_area	diptera	chironomidae	unknown	unknown	no	no	yes	no	yes	0	0	138	0
sc_06784	_191	gcgtgtga	SYC6682-14	KX051980	OTU_464	sp_0382	huahine	maroe_bay	diptera	chironomidae	unknown	unknown	no	no	yes	no	yes	0	0	26	0
sc_06786	_285	atattaat	SYC6684-14	KX051988	OTU_467	sp_0380	huahine	maroe_bay	diptera	chironomidae	unknown	unknown	no	no	yes	no	yes	0	0	0	0
sc_06787	_374	aagtagtt	SYC6685-14	KX052806	OTU_032	sp_1096	huahine	maroe_bay	diptera	Ceratopogonidae	unknown	unknown	no	no	yes	no	yes	0	0	38	0
sc_06791	_554	gcgtctag	SYC6689-14	KX052805	OTU_033	sp_1099	huahine	maroe_bay	diptera	Ceratopogonidae	unknown	unknown	yes	yes	no	no	yes	0	0	0	0
sc_06805	_711	tacgctcg	SYC6703-14	KX053928	OTU_055	sp_0658	huahine	maroe_bay	hemiptera	miridae	unknown	unknown	no	no	yes	no	yes	0	0	421	0
sc_06809	_197	aatcctga	SYC6707-14	KX052281	OTU_301	sp_0041	huahine	maroe_bay	coleoptera	coccinellidae	coccinella	transversalis	no	no	yes	yes	yes	0	0	0	25
sc_06815	_182	gatgatga	SYC6713-14	KX053931	OTU_055	sp_0658	huahine	maroe_bay	hemiptera	miridae	unknown	unknown	no	no	yes	no	yes	0	0	337	0
sc_06869	_082	cttcaata	SYC6767-14	KX053112	OTU_524	sp_0317	huahine	maroe_bay	diptera	ephydridae	unknown	unknown	no	yes	yes	yes	yes	0	23	753	202
sc_06875	_220	ggcgtcga	SYC6773-14	KX052726	OTU_033	sp_1099	huahine	maroe_bay	diptera	Ceratopogonidae	unknown	unknown	no	yes	yes	no	yes	0	0	0	0
sc_06884	NA	NA	SYC6782-14	KX051833	OTU_175	sp_0027	huahine	maroe_bay	hymenoptera	formicidae	cardiocondyla	minutior	no	no	no	no	no	NA	NA	NA	NA
sc_06916	_667	ccatacgg	SYC6814-14	KX051718	OTU_412	sp_0021	huahine	maroe_bay	lepidoptera	tortricidae	bactra	passercula	yes	no	yes	yes	yes	20	0	75	15
sc_06941	_179	ttgccaga	SYC6839-14	KX053950	OTU_050	sp_0668	huahine	maroe_bay	hemiptera	miridae	unknown	unknown	no	yes	no	no	yes	0	0	0	0
sc_06943	NA	NA	SYC6841-14	KX054521	OTU_469	sp_0383	huahine	maroe_bay	diptera	chironomidae	pseudosmittia	unknown	no	no	no	no	no	NA	NA	NA	NA
sc_06958	_126	taagtgta	SYC6856-14	KX054446	OTU_186	sp_0503	huahine	maroe_bay	hymenoptera	platygastridae	unknown	unknown	yes	no	no	no	yes	0	0	0	0
sc_06962	_710	ccggctcg	SYC6860-14	KX053449	OTU_120	sp_0627	huahine	maroe_bay	hymenoptera	unknown	unknown	unknown	no	no	yes	no	yes	0	0	263	0
sc_06966	_081	gcacaata	SYC6864-14	KX053368	OTU_208	sp_0763	huahine	maroe_bay	hemiptera	Aleyrodidae	unknown	unknown	yes	no	yes	no	yes	806	0	121	0
sc_06968	_703	gccgttcg	SYC6866-14	KX052279	OTU_301	sp_0041	huahine	tefarerii	coleoptera	coccinellidae	coccinella	transversalis	no	no	yes	yes	yes	0	0	0	48
sc_06969	_350	tccaccat	SYC6867-14	KX052314	OTU_295	sp_0999	huahine	tefarerii	coleoptera	coccinellidae	unknown	unknown	yes	no	yes	no	yes	395	0	236	0
sc_06971	_141	cgcaacta	SYC6869-14	KX052295	OTU_295	sp_0999	huahine	tefarerii	coleoptera	coccinellidae	unknown	unknown	yes	no	yes	yes	yes	172	0	117	0
sc_06978	_349	cgtaccat	SYC6876-14	KX052015	OTU_536	sp_0337	huahine	tefarerii	diptera	chloropidae	unknown	unknown	no	yes	yes	no	yes	0	264	922	0
sc_06984	_259	tgagctca	SYC6882-14	KX052009	OTU_535	sp_0338	huahine	tefarerii	diptera	chloropidae	unknown	unknown	yes	yes	yes	no	yes	291	236	496	0
sc_06992	_370	gaaccatt	SYC6890-14	KX052722	OTU_451	sp_0207	huahine	tefarerii	diptera	Tachinidae	unknown	unknown	yes	yes	yes	yes	yes	444	66	576	299
sc_06994	_436	ccaagtgt	SYC6892-14	KX052717	OTU_571	sp_0319	huahine	tefarerii	diptera	Platystomatidae	unknown	unknown	yes	yes	no	yes	yes	170	34	0	69
sc_06997	_196	tctgctga	SYC6895-14	KX052714	OTU_452	sp_0208	huahine	tefarerii	diptera	Muscidae	Limnophora	unknown	yes	yes	yes	yes	yes	0	246	270	0
sc_06998	_732	taactccg	SYC6896-14	KX052713	OTU_451	sp_0207	huahine	tefarerii	diptera	Tachinidae	unknown	unknown	yes	yes	yes	yes	yes	674	16	354	385
sc_07017	_777	gcaatcac	SYC6915-14	KX052704	OTU_571	sp_0319	huahine	tefarerii	diptera	Platystomatidae	unknown	unknown	yes	yes	no	yes	yes	208	87	0	286
sc_07026	_289	gttctaat	SYC6924-14	KX053036	OTU_494	sp_0306	huahine	tefarerii	diptera	drosophilidae	unknown	unknown	yes	yes	yes	no	yes	2437	181	1194	0
sc_07032	_634	cactcctg	SYC6930-14	KX053848	OTU_521	sp_0082	huahine	tefarerii	diptera	agromyzidae	liriomyza	sativae	yes	yes	yes	no	yes	506	22	457	0
sc_07033	_144	ttccacta	SYC6931-14	KX052045	OTU_534	sp_0331	huahine	tefarerii	diptera	chloropidae	unknown	unknown	no	yes	yes	yes	yes	0	41	143	50
sc_07038	_189	cagcttga	SYC6936-14	KX053849	OTU_521	sp_0082	huahine	tefarerii	diptera	agromyzidae	liriomyza	sativae	yes	yes	yes	no	yes	331	22	303	0
sc_07039	NA	NA	SYC6937-14	KX053426	OTU_001	sp_0223	huahine	tefarerii	diptera	hybotidae	unknown	unknown	no	no	no	no	no	NA	NA	NA	NA
sc_07057	_407	ccttcctt	SYC6955-14	KX054383	OTU_543	sp_0356	huahine	tefarerii	diptera	phoridae	unknown	unknown	no	no	yes	no	yes	0	0	621	0
sc_07065	_741	tagctaac	SYC6963-14	KX054396	OTU_543	sp_0356	huahine	tefarerii	diptera	phoridae	unknown	unknown	no	no	yes	no	yes	0	0	394	0
sc_07152	_512	ttgcggct	SYC7050-14	KX053622	OTU_444	sp_0984	huahine	tefarerii	lepidoptera	unknown	unknown	unknown	yes	no	yes	yes	yes	551	0	449	0
sc_07160	_644	tgaagagg	SYC7058-14	KX053621	OTU_313	sp_0921	huahine	tefarerii	lepidoptera	unknown	unknown	unknown	yes	no	yes	yes	yes	508	0	471	27
sc_07163	_454	tcagcggt	SYC7061-14	KX053618	OTU_444	sp_0984	huahine	tefarerii	lepidoptera	unknown	unknown	unknown	yes	no	yes	no	yes	829	0	310	0
sc_07172	_470	ggaaccgt	SYC7070-14	KX052073	OTU_507	sp_0035	huahine	tefarerii	diptera	calliphoridae	chrysomya	megacephala	yes	yes	yes	no	yes	0	71	834	0
sc_07248	NA	NA	SYC7146-14	KX053072	OTU_252	sp_0057	huahine	tefarerii	psocodea	ectopsocidae	ectopsocus	fullawayi	no	no	no	no	no	NA	NA	NA	NA
sc_07261	_614	ggtgagtg	SYC7159-14	KX051897	OTU_043	sp_1092	huahine	tefarerii	diptera	ceratopogonidae	unknown	unknown	yes	no	yes	no	yes	562	0	350	0
sc_07265	_377	taacagtt	SYC7163-14	KX052635	OTU_201	sp_0477	huahine	tefarerii	diptera	Cecidomyiidae	unknown	unknown	yes	no	no	no	yes	1050	0	0	0
sc_07280	_612	ctgaagtg	SYC7172-14	KX052122	OTU_093	sp_0720	huahine	tefarerii	hemiptera	cicadellidae	unknown	unknown	yes	no	yes	no	yes	319	0	599	0
sc_07315	NA	NA	SYC7207-14	KX055068	OTU_193	sp_0492	huahine	tefarerii	thysanoptera	unknown	unknown	unknown	no	no	no	no	no	NA	NA	NA	NA
sc_07355	NA	NA	SYC7242-14	KX054535	OTU_250	sp_0457	moorea	vaiare_paopao_track	psocodea	Pseudocaeciliidae	unknown	unknown	no	no	no	no	no	NA	NA	NA	NA
sc_07357	_434	ctggttgt	SYC7244-14	KX053666	OTU_331	sp_0846	moorea	vaiare_paopao_track	lepidoptera	unknown	unknown	unknown	yes	yes	yes	yes	yes	805	3	477	321
sc_07358	_279	actctcca	SYC7245-14	KX053667	OTU_445	sp_0986	moorea	vaiare_paopao_track	lepidoptera	unknown	unknown	unknown	yes	no	yes	no	yes	591	0	167	0
sc_07364	_379	ttattgtt	SYC7251-14	KX053669	OTU_428	sp_0798	moorea	vaiare_paopao_track	lepidoptera	unknown	unknown	unknown	yes	no	yes	no	yes	1219	0	753	0
sc_07375	_479	accggact	SYC7262-14	KX054544	OTU_294	sp_1051	moorea	vaiare_paopao_track	coleoptera	cerambycidae	pterolophia	lateripicta	yes	no	yes	no	yes	228	0	167	0
sc_07379	_661	taccgtgg	SYC7266-14	KX051644	OTU_145	sp_0490	moorea	vaiare_paopao_track	hemiptera	aphididae	unknown	unknown	no	no	yes	no	yes	0	0	0	0
sc_07402	_215	gcttacga	SYC7288-14	KX054530	OTU_250	sp_0457	moorea	vaiare_paopao_track	psocodea	Pseudocaeciliidae	unknown	unknown	no	no	yes	no	yes	0	0	0	0
sc_07458	_670	tgtatcgg	SYC7344-14	KX053686	OTU_428	sp_0798	moorea	vaiare_paopao_track	lepidoptera	unknown	unknown	unknown	yes	yes	yes	no	yes	344	0	337	0
sc_07496	_110	acttgtta	SYC7382-14	KX054100	OTU_334	sp_0870	moorea	vaiare_paopao_track	lepidoptera	noctuidae	unknown	unknown	yes	yes	no	no	yes	569	0	0	0
sc_07509	_233	acaataca	SYC7395-14	KX052528	OTU_276	sp_1010	moorea	vaiare_paopao_track	coleoptera	curculionidae	unknown	unknown	no	no	yes	no	yes	0	0	217	0
sc_07520	_087	tacatata	SYC7406-14	KX052378	OTU_072	sp_0688	moorea	vaiare_paopao_track	hemiptera	plataspidae	coptosoma	unknown	yes	yes	yes	yes	yes	142	26	536	420
sc_07523	_750	tccgatac	SYC7409-14	KX052074	OTU_507	sp_0035	huahine	motu_maeva	diptera	calliphoridae	chrysomya	megacephala	no	yes	yes	no	yes	0	56	188	0
sc_07526	_153	cttaccta	SYC7412-14	KX052316	OTU_300	sp_0043	huahine	motu_maeva	coleoptera	coccinellidae	coelophora	inaequalis	yes	no	yes	yes	yes	411	0	402	247
sc_07747	_749	caaccaac	SYC7626-14	KX052697	OTU_573	sp_0321	huahine	motu_maeva	diptera	unknown	unknown	unknown	no	yes	yes	no	yes	0	41	317	0
sc_07750	_119	agtaagta	SYC7629-14	KX052700	OTU_573	sp_0321	huahine	motu_maeva	diptera	unknown	unknown	unknown	no	yes	yes	no	yes	0	44	186	0
sc_07754	_380	ccgttgtt	SYC7633-14	KX053429	OTU_001	sp_0223	huahine	motu_maeva	diptera	hybotidae	unknown	unknown	no	no	yes	no	yes	0	0	0	0
sc_07833	_385	attcggtt	SYC7711-14	KX053371	OTU_208	sp_0763	huahine	motu_maeva	hemiptera	Aleyrodidae	unknown	unknown	yes	no	yes	no	yes	789	0	174	0
sc_07837	NA	NA	SYC7714-14	KX051950	OTU_468	sp_0384	huahine	motu_maeva	diptera	chironomidae	unknown	unknown	no	no	no	no	no	NA	NA	NA	NA
sc_07839	_713	aagaagcg	SYC7716-14	KX051952	OTU_476	sp_0396	huahine	motu_maeva	diptera	chironomidae	unknown	unknown	no	no	yes	no	yes	0	0	0	0
sc_07840	NA	NA	SYC7717-14	KX051953	OTU_476	sp_0396	huahine	motu_maeva	diptera	chironomidae	unknown	unknown	no	no	no	no	no	NA	NA	NA	NA
sc_07851	NA	NA	SYC7728-14	KX055065	OTU_194	sp_0493	huahine	motu_maeva	thysanoptera	unknown	unknown	unknown	no	no	no	no	no	NA	NA	NA	NA
sc_07853	_172	tacggaga	SYC7730-14	KX052183	OTU_093	sp_0720	huahine	motu_maeva	hemiptera	cicadellidae	unknown	unknown	yes	no	yes	no	yes	141	0	176	0
sc_07859	_792	cgtagatc	SYC7736-14	KX052517	OTU_275	sp_1018	huahine	motu_maeva	coleoptera	curculionidae	unknown	unknown	yes	no	yes	no	yes	0	0	208	0
sc_07860	_246	ctaccaca	SYC7737-14	KX052515	OTU_275	sp_1018	huahine	motu_maeva	coleoptera	curculionidae	unknown	unknown	no	no	yes	no	yes	0	0	119	0
sc_07874	_314	agttgtat	SYC7751-14	KX052761	OTU_031	sp_1094	huahine	motu_maeva	diptera	Ceratopogonidae	unknown	unknown	yes	no	yes	no	yes	830	0	0	0
sc_07881	_280	gtgctcca	SYC7758-14	KX052764	OTU_032	sp_1096	huahine	motu_maeva	diptera	Ceratopogonidae	unknown	unknown	no	no	yes	no	yes	0	0	568	0
sc_07909	_145	ttaatcta	SYC7786-14	KX051822	OTU_174	sp_0556	huahine	parea_valley	hymenoptera	formicidae	cardiocondyla	emeryi	yes	no	yes	no	yes	307	0	0	0
sc_07912	_208	ttaacgga	SYC7789-14	KX051823	OTU_174	sp_0556	huahine	parea_valley	hymenoptera	formicidae	cardiocondyla	emeryi	yes	no	no	no	yes	199	0	0	0
sc_07937	_640	ttccaagg	SYC7814-14	KX052037	OTU_535	sp_0338	huahine	parea_valley	diptera	chloropidae	unknown	unknown	yes	yes	yes	no	yes	167	133	755	0
sc_07948	_503	cttaagct	SYC7825-14	KX054821	OTU_590	sp_0183	huahine	parea_valley	diptera	stratiomyidae	Microchrysa	flaviventris	yes	yes	yes	yes	yes	0	0	0	0
sc_07952	_605	tgcagttg	SYC7829-14	KX052795	OTU_031	sp_1094	huahine	parea_valley	diptera	Ceratopogonidae	unknown	unknown	yes	no	no	no	yes	265	0	0	0
sc_07982	_318	gtaactat	SYC7858-14	KX052165	OTU_091	sp_0718	huahine	parea_valley	hemiptera	cicadellidae	unknown	unknown	yes	yes	yes	yes	yes	993	0	1086	0
sc_07984	_118	gtgcctta	SYC7860-14	KX052164	OTU_091	sp_0718	huahine	parea_valley	hemiptera	cicadellidae	unknown	unknown	yes	no	yes	no	yes	394	0	378	0
sc_07989	_626	gcgcactg	SYC7865-14	KX054448	OTU_187	sp_0505	huahine	parea_valley	hymenoptera	platygastridae	unknown	unknown	yes	no	yes	no	yes	69	0	0	0
sc_07990	_365	tatcgatt	SYC7866-14	KX054443	OTU_187	sp_0505	huahine	parea_valley	hymenoptera	platygastridae	unknown	unknown	yes	no	no	no	yes	492	0	0	0
sc_07992	NA	NA	SYC7868-14	KX055069	OTU_194	sp_0493	huahine	parea_valley	thysanoptera	unknown	unknown	unknown	no	no	no	no	no	NA	NA	NA	NA
sc_07995	_666	gtcaacgg	SYC7871-14	KX053501	OTU_148	sp_0077	huahine	parea_valley	hemiptera	aphididae	hysteroneura	setariae	no	no	yes	no	yes	0	0	0	0
sc_08023	_276	tagatcca	SYC7899-14	KX054854	OTU_537	sp_0343	huahine	mount_pohue	diptera	syrphidae	syritta	oceanica	no	no	yes	no	yes	0	0	288	0
sc_08033	_071	gataccaa	SYC7909-14	KX055175	OTU_086	sp_0743	huahine	mount_pohue	hemiptera	delphacidae	ugyops	unknown	no	yes	no	yes	yes	0	0	0	77
sc_08077	_717	ccaatgcg	SYC7953-14	KX054774	OTU_092	sp_0732	huahine	mount_pohue	hemiptera	cicadellidae	sophonia	orientalis	yes	no	yes	yes	yes	314	0	258	11
sc_08081	_186	ttcgttga	SYC7957-14	KX053114	OTU_426	sp_0800	huahine	mount_pohue	lepidoptera	gracillariidae	epicephala	unknown	no	no	yes	yes	yes	0	0	143	67
sc_08094	_740	cctctaac	SYC7970-14	KX054247	OTU_578	sp_0101	huahine	mount_pohue	diptera	agromyzidae	ophiomyia	lantanae	yes	yes	yes	no	yes	418	33	556	0
sc_08102	_388	agagcgtt	SYC7978-14	KX052900	OTU_585	sp_0234	huahine	mount_pohue	diptera	dolichopodidae	unknown	unknown	no	no	yes	no	yes	0	0	338	0
sc_08136	_160	aaggaaga	SYC8012-14	KX052863	OTU_556	sp_0284	huahine	mount_pohue	diptera	unknown	unknown	unknown	no	yes	no	no	yes	0	0	0	0
sc_08186	_219	catgtcga	SYC8056-14	KX055177	OTU_086	sp_0743	huahine	mount_pohue	hemiptera	delphacidae	ugyops	unknown	no	no	yes	yes	yes	0	0	0	6
sc_08187	_604	attagttg	SYC8057-14	KX054177	OTU_080	sp_0756	huahine	mount_pohue	hemiptera	nogodinidae	unknown	unknown	no	no	no	yes	yes	0	0	0	342
sc_08190	_107	tatagtta	SYC8060-14	KX054178	OTU_080	sp_0756	huahine	mount_pohue	hemiptera	nogodinidae	unknown	unknown	no	no	yes	yes	yes	0	0	0	82
sc_08203	_325	agtgagat	SYC8073-14	KX053249	OTU_339	sp_0929	huahine	mount_pohue	lepidoptera	geometridae	unknown	unknown	no	no	yes	no	yes	0	0	229	0
sc_08215	NA	NA	SYC8080-14	KX051959	OTU_468	sp_0384	huahine	mount_pohue	diptera	chironomidae	unknown	unknown	no	no	no	no	no	NA	NA	NA	NA
sc_08218	_653	gactatgg	SYC8083-14	KX053077	OTU_252	sp_0057	huahine	mount_pohue	psocodea	ectopsocidae	ectopsocus	fullawayi	no	no	no	yes	yes	0	0	0	0
sc_08220	NA	NA	SYC8085-14	KX055062	OTU_193	sp_0492	huahine	mount_pohue	thysanoptera	unknown	unknown	unknown	no	no	no	no	no	NA	NA	NA	NA
sc_08221	_265	cggttgca	SYC8086-14	KX052729	OTU_201	sp_0477	huahine	mount_pohue	diptera	Cecidomyiidae	unknown	unknown	yes	no	no	no	yes	586	0	0	0
sc_08277	_240	ccgtgaca	SYC8142-14	KX054460	OTU_189	sp_0509	huahine	mount_pohue	hymenoptera	platygastridae	unknown	unknown	no	no	yes	no	yes	0	0	49	0
sc_08282	_690	actagacg	SYC8147-14	KX053606	OTU_243	sp_0452	huahine	mount_pohue	psocodea	lepidopsocidae	unknown	unknown	yes	no	yes	yes	yes	69	0	49	25
sc_08287	NA	NA	SYC8152-14	KX053940	OTU_050	sp_0668	huahine	mount_pohue	hemiptera	miridae	unknown	unknown	no	no	no	no	no	NA	NA	NA	NA
sc_08340	_610	tcatcttg	SYC8205-14	KX053113	OTU_426	sp_0800	huahine	pohue_track	lepidoptera	gracillariidae	epicephala	unknown	no	no	yes	yes	yes	0	0	1167	324
sc_08363	_588	gtagtatg	SYC8228-14	KX053175	OTU_370	sp_0901	huahine	pohue_track	lepidoptera	erebidae	unknown	unknown	yes	yes	yes	yes	yes	549	0	770	0
sc_08374	_001	aataataa	SYC8237-14	KX052859	OTU_553	sp_0285	huahine	pohue_track	diptera	unknown	unknown	unknown	yes	yes	no	no	yes	0	1	0	0
sc_08464	_163	gatataga	SYC8327-14	KX053594	OTU_243	sp_0452	huahine	pohue_track	psocodea	lepidopsocidae	unknown	unknown	yes	no	yes	yes	yes	335	0	225	160
sc_08473	_180	cttaatga	SYC8336-14	KX051902	OTU_043	sp_1092	huahine	pohue_track	diptera	ceratopogonidae	unknown	unknown	yes	no	yes	no	yes	283	0	291	0
sc_08481	NA	NA	SYC8344-14	KX054447	OTU_186	sp_0503	huahine	pohue_track	hymenoptera	platygastridae	unknown	unknown	no	no	no	no	no	NA	NA	NA	NA
sc_08494	_596	gctccatg	SYC8357-14	KX055076	OTU_419	sp_0955	tahiti	mount_marau_mid_elevation	lepidoptera	tortricidae	unknown	unknown	yes	no	no	yes	yes	298	0	0	0
sc_08499	NA	NA	SYC8362-14	KX055130	OTU_418	sp_0959	tahiti	mount_marau_mid_elevation	lepidoptera	tortricidae	unknown	unknown	no	no	no	no	no	NA	NA	NA	NA
sc_08507	_607	cggcgttg	SYC8370-14	KX052158	OTU_089	sp_0719	tahiti	mount_marau_mid_elevation	hemiptera	cicadellidae	unknown	unknown	yes	no	yes	no	yes	412	0	370	0
sc_08532	_798	attccatc	SYC8395-14	KX052821	OTU_510	sp_0201	tahiti	mount_marau_mid_elevation	diptera	Calliphoridae	unknown	unknown	no	yes	yes	no	yes	0	0	1607	0
sc_08555	_304	gctaatat	SYC8418-14	KX053002	OTU_499	sp_0295	tahiti	mount_marau_mid_elevation	diptera	drosophilidae	unknown	unknown	yes	yes	yes	no	yes	1312	0	610	0
sc_08556	_062	caattcaa	SYC8419-14	KX053033	OTU_499	sp_0295	tahiti	mount_marau_mid_elevation	diptera	drosophilidae	unknown	unknown	yes	no	yes	no	yes	396	0	163	0
sc_08562	_676	ttacgcgg	SYC8425-14	KX052811	OTU_528	sp_0341	tahiti	mount_marau_mid_elevation	diptera	Asteiidae	unknown	unknown	no	yes	no	yes	yes	0	0	0	0
sc_08567	_585	agcgaatg	SYC8430-14	KX051796	OTU_129	sp_0575	tahiti	mount_marau_mid_elevation	hymenoptera	braconidae	Glyptapanteles	unknown	no	no	yes	no	yes	0	0	0	0
sc_08576	_774	ggtgacac	SYC8439-14	KX052809	OTU_197	sp_0487	tahiti	mount_marau_mid_elevation	diptera	Cecidomyiidae	unknown	unknown	yes	no	yes	no	yes	0	0	209	0
sc_08588	_273	atgaacca	SYC8451-14	KX052807	OTU_199	sp_0476	tahiti	mount_marau_mid_elevation	diptera	Cecidomyiidae	unknown	unknown	no	no	no	yes	yes	0	0	0	154
sc_08651	NA	NA	SYC8514-14	KX053098	OTU_261	sp_0441	tahiti	mount_marau_mid_elevation	entomobryomorpha	entomobryidae	unknown	unknown	no	no	no	no	no	NA	NA	NA	NA
sc_08656	NA	NA	SYC8519-14	KX053097	OTU_261	sp_0441	tahiti	mount_marau_mid_elevation	entomobryomorpha	entomobryidae	unknown	unknown	no	no	no	no	no	NA	NA	NA	NA
sc_08662	NA	NA	SYC8525-14	KX053777	OTU_443	sp_0983	tahiti	mount_marau_mid_elevation	lepidoptera	unknown	unknown	unknown	no	no	no	no	no	NA	NA	NA	NA
sc_08664	NA	NA	SYC8527-14	KX053776	OTU_443	sp_0983	tahiti	mount_marau_mid_elevation	lepidoptera	unknown	unknown	unknown	no	no	no	no	no	NA	NA	NA	NA
sc_08692	_251	atggttca	SYC8555-14	KX052780	OTU_199	sp_0476	tahiti	mount_marau_mid_elevation	diptera	Cecidomyiidae	unknown	unknown	no	no	yes	yes	yes	0	0	0	43
sc_08730	_089	aatctata	SYC8593-14	KX054388	OTU_542	sp_0353	tahiti	mount_marau_mid_elevation	diptera	phoridae	unknown	unknown	no	no	yes	no	yes	0	0	361	0
sc_08837	_260	aattagca	SYC8700-14	KX054803	OTU_267	sp_1059	tahiti	mount_marau_mid_elevation	coleoptera	staphylinidae	unknown	unknown	no	no	yes	no	yes	0	0	64	0
sc_08838	_310	cctgttat	SYC8701-14	KX054801	OTU_267	sp_1059	tahiti	mount_marau_mid_elevation	coleoptera	staphylinidae	unknown	unknown	no	no	yes	no	yes	0	0	221	0
sc_08841	_556	atacctag	SYC8704-14	KX054630	OTU_064	sp_0676	tahiti	mount_marau_mid_elevation	hemiptera	rhyparochromidae	unknown	unknown	no	no	yes	yes	yes	0	0	0	5
sc_08845	NA	NA	SYC8708-14	KX051847	OTU_202	sp_0482	tahiti	mount_marau_mid_elevation	diptera	cecidomyiidae	unknown	unknown	no	no	no	no	no	NA	NA	NA	NA
sc_08864	NA	NA	SYC8726-14	KX051849	OTU_202	sp_0482	tahiti	mount_marau_mid_elevation	diptera	cecidomyiidae	unknown	unknown	no	no	no	no	no	NA	NA	NA	NA
sc_08865	NA	NA	SYC8727-14	KX051945	OTU_465	sp_0385	tahiti	mount_marau_mid_elevation	diptera	chironomidae	unknown	unknown	no	no	no	no	no	NA	NA	NA	NA
sc_08890	_348	gcacgcat	SYC8752-14	KX054005	OTU_254	sp_0463	tahiti	mount_marau_low_elevation	psocodea	myopsocidae	myopsocus	unknown	no	no	yes	yes	yes	0	0	482	54
sc_08901	_452	tccttggt	SYC8763-14	KX053602	OTU_242	sp_0443	tahiti	mount_marau_low_elevation	psocodea	lepidopsocidae	unknown	unknown	no	no	yes	no	yes	0	0	0	0
sc_08902	NA	NA	SYC8764-14	KX053604	OTU_242	sp_0443	tahiti	mount_marau_low_elevation	psocodea	lepidopsocidae	unknown	unknown	no	no	no	no	no	NA	NA	NA	NA
sc_08913	NA	NA	SYC8775-14	KX055148	OTU_142	sp_0535	tahiti	mount_marau_low_elevation	hymenoptera	ichneumonidae	trathala	annulicornis	no	no	no	no	no	NA	NA	NA	NA
sc_08914	NA	NA	SYC8776-14	KX055152	OTU_142	sp_0535	tahiti	mount_marau_low_elevation	hymenoptera	ichneumonidae	trathala	annulicornis	no	no	no	no	no	NA	NA	NA	NA
sc_08916	_300	ggatcaat	SYC8778-14	KX052739	OTU_547	sp_0358	tahiti	mount_marau_low_elevation	diptera	unknown	unknown	unknown	yes	yes	yes	yes	yes	769	174	1091	1033
sc_08917	_679	acgtccgg	SYC8779-14	KX052738	OTU_547	sp_0358	tahiti	mount_marau_low_elevation	diptera	unknown	unknown	unknown	yes	yes	yes	yes	yes	703	45	771	477
sc_08962	NA	NA	SYC8824-14	KX054714	OTU_265	sp_0428	tahiti	mount_marau_low_elevation	diptera	sciaridae	Hyperlasion	unknown	no	no	no	no	no	NA	NA	NA	NA
sc_08982	_152	caacgcta	SYC8844-14	KX054717	OTU_264	sp_0426	tahiti	mount_marau_low_elevation	diptera	sciaridae	Hyperlasion	unknown	no	no	yes	yes	yes	0	0	0	0
sc_08987	NA	NA	SYC8849-14	KX054719	OTU_265	sp_0428	tahiti	mount_marau_low_elevation	diptera	sciaridae	Hyperlasion	unknown	no	no	no	no	no	NA	NA	NA	NA
sc_09039	NA	NA	SYC8901-14	KX051965	OTU_465	sp_0385	tahiti	mount_marau_low_elevation	diptera	chironomidae	unknown	unknown	no	no	no	no	no	NA	NA	NA	NA
sc_09079	_469	tgccgcgt	SYC8941-14	KX052198	OTU_089	sp_0719	tahiti	mount_marau_low_elevation	hemiptera	cicadellidae	unknown	unknown	yes	no	yes	no	yes	307	0	311	0
sc_09163	_655	cctattgg	SYC9023-14	KX055143	OTU_481	sp_0166	tahiti	mount_marau_high_elevation	diptera	limoniidae	unknown	unknown	no	no	yes	no	yes	0	0	470	0
sc_09184	NA	NA	SYC9044-14	KX052660	OTU_478	sp_0260	tahiti	mount_marau_high_elevation	diptera	unknown	unknown	unknown	no	no	no	no	no	NA	NA	NA	NA
sc_09194	NA	NA	SYC9054-14	KX051857	OTU_200	sp_0471	tahiti	mount_marau_high_elevation	diptera	cecidomyiidae	unknown	unknown	no	no	no	no	no	NA	NA	NA	NA
sc_09204	NA	NA	SYC9064-14	KX051858	OTU_200	sp_0471	tahiti	mount_marau_high_elevation	diptera	cecidomyiidae	unknown	unknown	no	no	no	no	no	NA	NA	NA	NA
sc_09206	NA	NA	SYC9066-14	KX054713	OTU_264	sp_0426	tahiti	mount_marau_high_elevation	diptera	sciaridae	Hyperlasion	unknown	no	no	no	no	no	NA	NA	NA	NA
sc_09221	_619	tctctgtg	SYC9081-14	KX052656	OTU_449	sp_0216	tahiti	mount_marau_high_elevation	diptera	Muscidae	unknown	unknown	no	yes	no	yes	yes	0	152	0	66
sc_09235	_303	agtccaat	SYC9095-14	KX053165	OTU_403	sp_0808	tahiti	mount_marau_high_elevation	lepidoptera	erebidae	unknown	unknown	no	no	no	yes	yes	0	0	0	186
sc_09249	_686	ttattacg	SYC9109-14	KX053181	OTU_403	sp_0808	tahiti	mount_marau_high_elevation	lepidoptera	erebidae	unknown	unknown	no	no	no	yes	yes	0	0	0	55
sc_09274	NA	NA	SYC9134-14	KX051991	OTU_472	sp_0388	tahiti	mount_marau_high_elevation	diptera	chironomidae	unknown	unknown	no	no	no	no	no	NA	NA	NA	NA
sc_09279	_384	cacaggtt	SYC9139-14	KX052629	OTU_197	sp_0487	tahiti	mount_marau_high_elevation	diptera	Cecidomyiidae	unknown	unknown	no	no	yes	no	yes	0	0	83	0
sc_09288	NA	NA	SYC9148-14	KX054049	OTU_292	sp_1047	tahiti	mount_marau_high_elevation	coleoptera	nitidulidae	unknown	unknown	no	no	no	no	no	NA	NA	NA	NA
sc_09301	_092	tggagata	SYC9161-14	KX054642	OTU_064	sp_0676	tahiti	mount_marau_high_elevation	hemiptera	rhyparochromidae	unknown	unknown	yes	no	yes	yes	yes	0	0	0	17
sc_09306	NA	NA	SYC9166-14	KX052628	OTU_528	sp_0341	tahiti	mount_marau_high_elevation	diptera	Asteiidae	unknown	unknown	no	no	no	no	no	NA	NA	NA	NA
sc_09404	NA	NA	SYC9264-14	KX052598	OTU_478	sp_0261	tahiti	mount_marau_high_elevation	diptera	unknown	unknown	unknown	no	no	no	no	no	NA	NA	NA	NA
sc_09424	NA	NA	SYC9284-14	KX053095	OTU_262	sp_0437	tahiti	mount_marau_high_elevation	entomobryomorpha	entomobryidae	unknown	unknown	no	no	no	no	no	NA	NA	NA	NA
sc_09425	NA	NA	SYC9285-14	KX053094	OTU_262	sp_0437	tahiti	mount_marau_high_elevation	entomobryomorpha	entomobryidae	unknown	unknown	no	no	no	no	no	NA	NA	NA	NA
sc_09613	_316	ttaggtat	SYC9472-14	KX054110	OTU_398	sp_0831	moorea	vaiare_paopao_track	lepidoptera	noctuidae	Maruca	vitrata	yes	yes	yes	yes	yes	1051	0	723	265
sc_09660	_181	tccaatga	SYC9519-14	KX052433	OTU_383	sp_0827	moorea	paopao	lepidoptera	crambidae	unknown	unknown	yes	no	yes	yes	yes	56	0	78	18
sc_09703	_121	tcggagta	SYC9562-14	KX054466	OTU_160	sp_0120	moorea	vaiare_paopao_ridge	hymenoptera	vespidae	polistes	humilis	yes	no	yes	no	yes	0	0	0	0
sc_09723	_241	gcaggaca	SYC9582-14	KX053088	OTU_143	sp_0529	huahine	mount_pohue	hymenoptera	ichneumonidae	enicospilus	melanocarpus	yes	yes	yes	yes	yes	230	0	0	0
sc_09737	_266	tgcctgca	SYC9596-14	KX053854	OTU_151	sp_0538	huahine	mount_pohue	hymenoptera	crabronidae	liris	unknown	yes	no	no	no	yes	0	0	0	0
sc_09740	_472	cctgaact	SYC9599-14	KX053089	OTU_143	sp_0529	huahine	pohue_track	hymenoptera	ichneumonidae	enicospilus	melanocarpus	yes	no	no	no	yes	430	0	0	0
sc_09742	_218	agattcga	SYC9601-14	KX054300	OTU_539	sp_0342	huahine	pohue_track	diptera	syrphidae	palpada	vinetorum	yes	yes	yes	no	yes	264	99	290	0
sc_09743	_785	gacgccac	SYC9602-14	KX054304	OTU_539	sp_0342	huahine	pohue_track	diptera	syrphidae	palpada	vinetorum	yes	yes	yes	yes	yes	246	76	142	0
sc_09745	_720	ggatggcg	SYC9604-14	KX053130	OTU_369	sp_0900	huahine	pohue_track	lepidoptera	erebidae	unknown	unknown	no	yes	no	yes	yes	0	0	0	0
sc_09768	_402	ggttgctt	SYC9627-14	KX054601	OTU_357	sp_0127	huahine	pohue_track	lepidoptera	erebidae	rhesalides	curvata	yes	no	yes	yes	yes	589	0	373	249
sc_09775	_188	gctcttga	SYC9634-14	KX053146	OTU_376	sp_0875	tahiti	mount_marau_mid_elevation	lepidoptera	erebidae	unknown	unknown	no	yes	yes	yes	yes	0	22	187	45
sc_09782	_573	ttatacag	SYC9641-14	KX053159	OTU_380	sp_0878	tahiti	mount_marau_mid_elevation	lepidoptera	erebidae	unknown	unknown	no	yes	no	yes	yes	0	2	0	148
sc_09791	_293	ttcagaat	SYC9650-14	KX053172	OTU_380	sp_0878	tahiti	mount_marau_mid_elevation	lepidoptera	erebidae	unknown	unknown	no	yes	yes	yes	yes	0	2	0	523
sc_09826	_566	attctgag	SYC9685-14	KX054316	OTU_277	sp_1007	tahiti	mount_marau_high_elevation	coleoptera	curculionidae	Naupactus	cervinus	yes	yes	yes	no	yes	0	0	0	0
sc_09834	_229	tgttaaca	SYC9693-14	KX052459	OTU_394	sp_1125	tahiti	mount_marau_high_elevation	lepidoptera	crambidae	unknown	unknown	no	no	yes	no	yes	0	0	102	0
sc_09851	_222	ggtagcga	SYC9710-14	KX052450	OTU_394	sp_1125	tahiti	mount_marau_high_elevation	lepidoptera	crambidae	unknown	unknown	no	no	yes	no	yes	0	0	124	0
sc_09875	_692	caaggacg	SYC9734-14	KX054698	OTU_107	sp_0131	huahine	parea_valley	hymenoptera	sphecidae	sceliphron	laetum	no	yes	yes	no	yes	0	0	149	0
sc_09879	_695	cttacacg	SYC9738-14	KX055146	OTU_014	sp_0775	huahine	mount_pohue	odonata	libellulidae	tramea	limbata	no	no	yes	yes	yes	0	0	433	193
sc_09880	_404	actggctt	SYC9739-14	KX055147	OTU_014	sp_0775	huahine	mount_pohue	odonata	libellulidae	tramea	limbata	no	no	yes	yes	yes	0	0	299	735
sc_09889	_066	gtaagcaa	SYC9748-14	KX053129	OTU_373	sp_0899	tahiti	mount_marau_high_elevation	lepidoptera	erebidae	unknown	unknown	yes	no	yes	yes	yes	247	0	275	60
sc_09890	_228	atggccga	SYC9749-14	KX053135	OTU_373	sp_0899	tahiti	mount_marau_high_elevation	lepidoptera	erebidae	unknown	unknown	yes	no	yes	yes	yes	91	0	70	30
sc_09902	_589	atcctatg	SYC9761-14	KX053259	OTU_340	sp_0934	tahiti	mount_marau_high_elevation	lepidoptera	geometridae	unknown	unknown	yes	no	yes	yes	yes	0	0	506	0
sc_09903	_396	gttcactt	SYC9762-14	KX053258	OTU_340	sp_0934	tahiti	mount_marau_high_elevation	lepidoptera	geometridae	unknown	unknown	no	no	yes	no	yes	0	0	96	0
sc_09929	_444	taacctgt	SYC9788-14	KX052663	OTU_575	sp_0288	moorea	motu_tiahura	diptera	Sphaeroceridae	unknown	unknown	yes	no	yes	no	yes	946	0	1510	0
sc_09930	_675	tcttgcgg	SYC9789-14	KX055162	OTU_513	sp_0202	moorea	motu_tiahura	diptera	sarcophagidae	tricharaea	unknown	no	yes	yes	no	yes	0	0	435	0
sc_09935	NA	NA	SYC9794-14	KX051855	OTU_204	sp_0485	moorea	motu_tiahura	diptera	cecidomyiidae	unknown	unknown	no	no	no	no	no	NA	NA	NA	NA
sc_09939	_426	aagaatgt	SYC9797-14	KX051601	OTU_181	sp_1105	moorea	motu_tiahura	hymenoptera	formicidae	anochetus	graeffei	yes	no	no	no	yes	80	0	0	0
sc_09946	_437	ttgagtgt	SYC9804-14	KX054694	OTU_084	sp_0744	tahiti	mount_mauru_camp_site	hemiptera	delphacidae	sardia	unknown	no	no	yes	yes	yes	0	0	828	29
sc_09949	NA	NA	SYC9807-14	KX053090	OTU_259	sp_0435	tahiti	mauru_stream	entomobryomorpha	entomobryidae	unknown	unknown	no	no	no	no	no	NA	NA	NA	NA
sc_09975	_668	agagacgg	SYC9833-14	KX052392	OTU_213	sp_0045	raiatea	pension_croix_du_sud_faaroa_bay_gardens	araneae	salticidae	cosmophasis	lami	yes	no	yes	yes	yes	59	0	44	25
sc_09977	_412	tcacaagt	SYC9835-14	KX052389	OTU_213	sp_0045	raiatea	pension_croix_du_sud_faaroa_bay_gardens	araneae	salticidae	cosmophasis	lami	yes	no	yes	yes	yes	536	0	202	257
sc_10179	_647	atcggagg	SYC10035-14	KX051925	OTU_113	sp_0603	raiatea	uturoa_eric_pelle_s_housse	hymenoptera	chalcididae	unknown	unknown	no	no	yes	no	yes	0	0	98	0
sc_10258	NA	NA	SYC10113-14	KX054660	OTU_216	sp_0407	tahiti	mount_mauru_ridge	araneae	salticidae	unknown	unknown	no	no	no	no	no	NA	NA	NA	NA
sc_10259	NA	NA	SYC10114-14	KX055059	OTU_225	sp_0163	tahiti	mount_mauru_ridge	araneae	theridiidae	theridion	societatis	no	no	no	no	no	NA	NA	NA	NA
sc_10264	_111	ggtggtta	SYC10119-14	KX051701	OTU_231	sp_0401	tahiti	mount_mauru_ridge	araneae	araneidae	unknown	unknown	no	no	yes	no	yes	0	0	121	0
sc_10272	_312	ttccttat	SYC10127-14	KX054659	OTU_216	sp_0407	tahiti	mount_mauru_ridge_low	araneae	salticidae	unknown	unknown	no	no	yes	no	yes	0	0	0	0
sc_10277	_772	ctcaacac	SYC10132-14	KX051700	OTU_231	sp_0401	tahiti	mount_mauru_ridge_low	araneae	araneidae	unknown	unknown	no	no	yes	no	yes	0	0	69	0
sc_10279	_751	ttacatac	SYC10134-14	KX055058	OTU_225	sp_0163	tahiti	mount_mauru_ridge_low	araneae	theridiidae	theridion	societatis	no	no	no	yes	yes	0	0	0	0
sc_10280	_599	agttattg	SYC10135-14	KX053268	OTU_239	sp_0412	tahiti	mount_mauru_dike	araneae	tetragnathidae	glenognatha	unknown	no	no	no	yes	yes	0	0	0	0
sc_10281	NA	NA	SYC10136-14	KX053269	OTU_239	sp_0412	tahiti	mount_mauru_dike	araneae	tetragnathidae	glenognatha	unknown	no	no	no	no	no	NA	NA	NA	NA
sc_10291	_164	agcataga	SYC10145-14	KX053969	OTU_219	sp_0089	tahiti	mount_mauru_track_bottom	araneae	thomisidae	misumenops	melloleitaoi	yes	no	yes	no	yes	0	0	0	0
sc_10301	NA	NA	SYC10155-14	KX053971	OTU_219	sp_0089	tahiti	mount_mauru_track_bottom	araneae	thomisidae	misumenops	melloleitaoi	no	no	no	no	no	NA	NA	NA	NA
sc_10304	_645	ggttgagg	SYC10158-14	KX054661	OTU_215	sp_0405	tahiti	mount_mauru_track_bottom	araneae	salticidae	unknown	unknown	no	no	yes	yes	yes	0	0	144	24
sc_10310	_177	ccttcaga	SYC10164-14	KX054657	OTU_215	sp_0405	tahiti	mount_mauru_track_bottom	araneae	salticidae	unknown	unknown	no	no	yes	yes	yes	0	0	89	116
sc_10322	_158	ggctaaga	SYC10174-14	KX053110	OTU_524	sp_0317	huahine	belvedere_faie	diptera	ephydridae	unknown	unknown	yes	yes	yes	yes	yes	0	12	176	137
sc_10324	_149	tcgctcta	SYC10176-14	KX054246	OTU_578	sp_0101	huahine	belvedere_faie	diptera	agromyzidae	ophiomyia	lantanae	yes	yes	yes	yes	yes	922	39	467	0
sc_10330	_443	cacgctgt	SYC10182-14	KX052877	OTU_522	sp_0224	huahine	huahine_camping_parea	diptera	unknown	unknown	unknown	yes	yes	no	no	yes	126	56	0	0
sc_10336	_330	tgaaggat	SYC10188-14	KX053333	OTU_016	sp_0789	moorea	opunohu_three_coconut_trail_3	orthoptera	gryllidae	unknown	unknown	yes	no	yes	yes	yes	974	0	725	154
sc_10344	_209	cgcacgga	SYC10196-14	KX052878	OTU_504	sp_0197	moorea	opunohu_three_coconut_trail_3	diptera	unknown	unknown	unknown	no	yes	yes	yes	yes	0	97	385	178
sc_10345	_706	gatagtcg	SYC10197-14	KX052879	OTU_504	sp_0197	moorea	opunohu_three_coconut_trail_3	diptera	unknown	unknown	unknown	no	yes	yes	yes	yes	0	172	1308	29
sc_10346	_724	ctgtcgcg	SYC10198-14	KX052880	OTU_518	sp_0198	moorea	opunohu_three_coconut_trail_3	diptera	unknown	unknown	unknown	yes	yes	yes	yes	yes	86	197	412	142
sc_10347	_137	ttcgcgta	SYC10199-14	KX052882	OTU_518	sp_0198	moorea	opunohu_three_coconut_trail_3	diptera	unknown	unknown	unknown	yes	yes	yes	yes	yes	415	426	325	267
sc_10352	_429	ttctatgt	SYC10204-14	KX052884	OTU_555	sp_0282	moorea	opunohu_three_coconut_trail_3	diptera	unknown	unknown	unknown	no	yes	no	no	yes	0	66	0	0
sc_10434	_283	cgaataat	SYC10286-14	KX052898	OTU_584	sp_0231	raiatea	temehani_camp_site	diptera	dolichopodidae	unknown	unknown	no	yes	yes	no	yes	0	142	277	0
sc_10436	_701	aatgatcg	SYC10288-14	KX052899	OTU_584	sp_0231	raiatea	temehani_camp_site	diptera	dolichopodidae	unknown	unknown	no	yes	yes	yes	yes	0	17	120	0
sc_10600	_080	gtcgaata	SYC10452-14	KX052999	OTU_494	sp_0306	raiatea	uturoa_eric_pelle_s_housse	diptera	drosophilidae	unknown	unknown	yes	yes	yes	no	yes	234	65	622	0
sc_10684	_678	tgatccgg	SYC10536-14	KX053324	OTU_017	sp_1112	tahiti	mount_mauru_camp_site	orthoptera	gryllidae	unknown	unknown	no	no	yes	yes	yes	0	0	315	253
sc_10710	_691	tgctgacg	SYC10562-14	KX054397	OTU_542	sp_0353	tahiti	mount_mauru_camp_site	diptera	phoridae	unknown	unknown	no	no	yes	no	yes	0	0	228	0
sc_10747	_770	gcggcgac	SYC10599-14	KX053061	OTU_010	sp_1122	tahiti	mount_mauru_track_bottom	blattodea	ectobiidae	unknown	unknown	no	no	no	yes	yes	0	0	0	32
sc_10761	_075	ttataata	SYC10613-14	KX053713	OTU_313	sp_0921	huahine	huahine_camping_parea	lepidoptera	unknown	unknown	unknown	yes	yes	yes	yes	yes	236	0	372	185
sc_10774	_438	ggctgtgt	SYC10626-14	KX053160	OTU_369	sp_0900	huahine	belvedere_faie	lepidoptera	erebidae	unknown	unknown	yes	no	yes	yes	yes	0	0	0	0
sc_10779	_759	cgagagac	SYC10631-14	KX053716	OTU_321	sp_0854	huahine	belvedere_faie	lepidoptera	unknown	unknown	unknown	yes	yes	yes	yes	yes	530	0	621	360
sc_10780	_302	atcgcaat	SYC10632-14	KX053717	OTU_435	sp_0976	huahine	belvedere_faie	lepidoptera	unknown	unknown	unknown	yes	no	yes	yes	yes	930	0	372	78
sc_10785	_658	cgccttgg	SYC10637-14	KX052010	OTU_536	sp_0337	huahine	belvedere_faie	diptera	chloropidae	unknown	unknown	no	yes	yes	yes	yes	0	42	524	0
sc_10794	_221	acaagcga	SYC10646-14	KX054616	OTU_509	sp_0200	moorea	opunohu_belvedere	diptera	rhiniidae	unknown	unknown	yes	yes	yes	no	yes	234	42	228	0
sc_10795	_463	ttgttcgt	SYC10647-14	KX052815	OTU_548	sp_0359	moorea	opunohu_belvedere	diptera	unknown	unknown	unknown	yes	yes	yes	yes	yes	0	123	1160	180
sc_10807	_551	tattgtag	SYC10659-14	KX051917	OTU_040	sp_1078	moorea	opunohu_belvedere	diptera	ceratopogonidae	unknown	unknown	yes	yes	yes	no	yes	509	71	907	0
sc_10809	_542	ctatcaag	SYC10661-14	KX051914	OTU_041	sp_1084	moorea	opunohu_belvedere	diptera	ceratopogonidae	unknown	unknown	no	no	yes	no	yes	0	0	683	0
sc_10813	_340	gaagacat	SYC10665-14	KX054560	OTU_005	sp_0126	moorea	motu_tiahura	blattodea	blaberidae	pycnoscelus	surinamensis	no	yes	yes	yes	yes	0	0	0	0
sc_10817	_217	ctgatcga	SYC10669-14	KX052397	OTU_317	sp_0847	moorea	opunohu_three_coconut_trail_2	lepidoptera	crambidae	Sufetula	unknown	no	no	yes	yes	yes	0	0	852	60
sc_10825	_632	ccgacctg	SYC10677-14	KX055094	OTU_416	sp_0952	moorea	opunohu_three_coconut_trail_2	lepidoptera	tortricidae	unknown	unknown	yes	no	yes	no	yes	366	0	71	0
sc_10830	_059	tcacacaa	SYC10682-14	KX054385	OTU_485	sp_0354	moorea	motu_tiahura	diptera	phoridae	unknown	unknown	no	no	no	yes	yes	0	0	0	0
sc_10961	_769	gtctcgac	SYC10813-14	KX052848	OTU_506	sp_0219	tahiti	mount_mauru_ridge	diptera	Muscidae	unknown	unknown	yes	yes	yes	yes	yes	222	29	202	261
sc_10979	_162	caccaaga	SYC10831-14	KX052677	OTU_506	sp_0219	tahiti	mount_mauru_ridge_low	diptera	Muscidae	unknown	unknown	yes	yes	yes	yes	yes	118	28	283	111
sc_10986	_765	gtgaggac	SYC10838-14	KX052447	OTU_400	sp_0809	tahiti	mount_mauru_ridge_low	lepidoptera	crambidae	unknown	unknown	yes	yes	yes	yes	yes	715	0	285	278
sc_10989	_324	gcctagat	SYC10841-14	KX052438	OTU_400	sp_0809	tahiti	mount_mauru_ridge_low	lepidoptera	crambidae	unknown	unknown	yes	no	yes	yes	yes	598	0	397	312
