# Supplementary material for: Global survey of mobile DNA horizontal transfer in arthropods reveals Lepidoptera as a prime hotspot
Source: PLoS Genet. 2019 Feb 1;15(2):e1007965. doi: 10.1371/journal.pgen.1007965 (PMC6373975; doi:10.1371/journal.pgen.1007965)
Supplement: S2 Table — Taxonomic details are redundant with S1 Table, but provided for information. “families_copia” indicates the number of Copia families obtained (and similarly for other superfamilies). “HTTs_copia” indicate the mean number of HTTs inferred for this species across 1000 scenarios compatible with the data (and similarly for other superfamilies). (XLSX) [file pgen.1007965.s007.xlsx]

## Sheet: Sheet 1
OTU	symbiocode_species_id	order	family	genus	species	families_copia	families_jockey	families_mariner	HTTs_copia	HTTs_jockey	HTTs_mariner
OTU_001	sp_0223	diptera	hybotidae	unknown	unknown	0	0	0	0	0	0
OTU_002	sp_0769	diptera	Keroplatidae	unknown	unknown	0	6	5	0	0	1.139
OTU_004	sp_0169	mantodea	iridopterygidae	tropidomantis	tenera	1	0	0	0	0	0
OTU_005	sp_0126	blattodea	blaberidae	pycnoscelus	surinamensis	0	0	0	0	0	0
OTU_006	sp_0779	blattodea	ectobiidae	unknown	unknown	0	0	0	0	0	0
OTU_007	sp_0778	isoptera	kalotermitidae	kalotermes	unknown	0	21	15	0	0	0
OTU_008	sp_0777	blattodea	ectobiidae	lobopterella	dimidiatipes	0	0	0	0	0	0
OTU_009	sp_0025	blattodea	ectobiidae	balta	notulata	0	0	3	0	0	0
OTU_010	sp_1122	blattodea	ectobiidae	unknown	unknown	0	0	7	0	0	2
OTU_011	sp_0771	odonata	coenagrionidae	ischnura	aurora	0	8	0	0	0	0
OTU_013	sp_0773	odonata	coenagrionidae	ischnura	taitensis	0	0	0	0	0	0
OTU_014	sp_0775	odonata	libellulidae	tramea	limbata	0	7	1	0	0	0
OTU_015	sp_0106	odonata	libellulidae	pantala	flavescens	0	14	0	0	0	0
OTU_016	sp_0789	orthoptera	gryllidae	unknown	unknown	1	20	5	0	0	1.341
OTU_017	sp_1112	orthoptera	gryllidae	unknown	unknown	0	22	6	0	0	1
OTU_022	sp_0785	orthoptera	tettigoniidae	unknown	unknown	0	0	0	0	0	0
OTU_024	sp_0989	neuroptera	chrysopidae	unknown	unknown	0	13	0	0	0	0
OTU_025	sp_0990	neuroptera	chrysopidae	unknown	unknown	0	13	0	0	0	0
OTU_026	sp_0991	neuroptera	chrysopidae	unknown	unknown	0	10	3	0	0	1
OTU_027	sp_0988	neuroptera	chrysopidae	unknown	unknown	0	0	0	0	0	0
OTU_029	sp_0365	diptera	Simuliidae	unknown	unknown	0	7	0	0	0	0
OTU_030	sp_0374	diptera	psychodidae	unknown	unknown	3	13	0	0	0	0
OTU_031	sp_1094	diptera	Ceratopogonidae	unknown	unknown	3	0	0	0	0	0
OTU_032	sp_1096	diptera	Ceratopogonidae	unknown	unknown	0	9	0	0	0	0
OTU_033	sp_1099	diptera	Ceratopogonidae	unknown	unknown	0	0	0	0	0	0
OTU_034	sp_1093	diptera	unknown	unknown	unknown	0	32	0	0	0	0
OTU_036	sp_0370	diptera	clusiidae	unknown	unknown	2	0	0	0	0	0
OTU_037	sp_1081	diptera	ceratopogonidae	unknown	unknown	8	42	0	0	0.327	0
OTU_038	sp_1080	diptera	ceratopogonidae	unknown	unknown	5	3	0	0	0.322	0
OTU_040	sp_1078	diptera	ceratopogonidae	unknown	unknown	4	23	0	0	0.351	0
OTU_041	sp_1084	diptera	ceratopogonidae	unknown	unknown	0	17	0	0	0	0
OTU_042	sp_1090	diptera	ceratopogonidae	unknown	unknown	0	16	0	0	0	0
OTU_043	sp_1092	diptera	ceratopogonidae	unknown	unknown	5	27	0	0	0	0
OTU_044	sp_1091	diptera	ceratopogonidae	unknown	unknown	0	0	0	0	0	0
OTU_047	sp_0643	hemiptera	tingidae	corythucha	unknown	0	34	0	0	0	0
OTU_048	sp_0645	hemiptera	Anthocoridae	unknown	unknown	0	31	0	0	0	0
OTU_049	sp_0655	hemiptera	nabidae	nabis	unknown	7	80	0	0	0	0
OTU_050	sp_0668	hemiptera	miridae	unknown	unknown	0	0	0	0	0	0
OTU_051	sp_0661	hemiptera	miridae	unknown	unknown	0	27	5	0	0	0
OTU_052	sp_0663	hemiptera	miridae	unknown	unknown	0	0	0	0	0	0
OTU_054	sp_0666	hemiptera	miridae	unknown	unknown	0	5	4	0	0	3.478
OTU_055	sp_0658	hemiptera	miridae	unknown	unknown	0	11	0	0	0	0
OTU_056	sp_0660	hemiptera	miridae	hyalopeplus	unknown	0	13	0	0	0	0
OTU_057	sp_0657	hemiptera	miridae	coridromius	unknown	2	12	5	0	0	0
OTU_058	sp_0682	hemiptera	oxycarenidae	oxycarenus	unknown	0	7	0	0	0	0
OTU_059	sp_0675	hemiptera	unknown	unknown	unknown	0	0	0	0	0	0
OTU_060	sp_0681	hemiptera	rhyparochromidae	unknown	unknown	6	25	6	0	0	3.834
OTU_061	sp_0679	hemiptera	rhyparochromidae	unknown	unknown	9	31	9	0	0	5.043
OTU_063	sp_0678	hemiptera	rhyparochromidae	unknown	unknown	11	11	0	0	0	0
OTU_064	sp_0676	hemiptera	rhyparochromidae	unknown	unknown	0	0	1	0	0	0.931
OTU_065	sp_0685	hemiptera	lygaeidae	unknown	unknown	11	18	0	0	0	0
OTU_066	sp_0694	hemiptera	coreidae	leptoglossus	gonagra	0	11	0	0	0	0
OTU_067	sp_0652	hemiptera	reduviidae	unknown	unknown	0	17	0	0	0	0
OTU_068	sp_0028	hemiptera	pentatomidae	catacanthus	viridicatus	0	8	0	0	0	0
OTU_069	sp_0099	hemiptera	pentatomidae	nezara	viridula	0	15	0	0	0	0
OTU_070	sp_0689	hemiptera	scutelleridae	coleotichus	unknown	0	8	5	0	0	4.009
OTU_071	sp_0687	hemiptera	cydnidae	unknown	unknown	4	31	19	0	0	5.349
OTU_072	sp_0688	hemiptera	plataspidae	coptosoma	unknown	1	12	12	0	0	4.521
OTU_073	sp_0647	hemiptera	gerridae	limnogonus	luctuosus	7	11	17	0	0	5
OTU_075	sp_0648	hemiptera	veliidae	unknown	unknown	8	6	0	0	0	0
OTU_076	sp_0088	hemiptera	aradidae	brachyrhynchus	membranaceus	0	0	0	0	0	0
OTU_077	sp_0753	hemiptera	derbidae	swezeyia	unknown	0	47	0	0	0	0
OTU_078	sp_0752	hemiptera	derbidae	unknown	unknown	0	12	11	0	0	3.959
OTU_079	sp_0754	hemiptera	tropiduchidae	kallitaxila	sinica	0	22	1	0	0	0.499
OTU_080	sp_0756	hemiptera	nogodinidae	unknown	unknown	0	0	3	0	0	2.35
OTU_082	sp_0738	hemiptera	cixiidae	oteana	unknown	0	25	2	0	0	0.924
OTU_083	sp_0745	hemiptera	delphacidae	sogatella	kolophon	0	22	0	0	0	0
OTU_084	sp_0744	hemiptera	delphacidae	sardia	unknown	0	27	1	0	0	1
OTU_085	sp_0749	hemiptera	delphacidae	perkinsiella	unknown	0	17	0	0	0	0
OTU_086	sp_0743	hemiptera	delphacidae	ugyops	unknown	0	0	2	0	0	1.991
OTU_087	sp_0742	hemiptera	delphacidae	ugyops	unknown	0	10	0	0	0	0
OTU_088	sp_0716	hemiptera	cicadellidae	unknown	unknown	4	0	12	0	0	0
OTU_089	sp_0719	hemiptera	cicadellidae	unknown	unknown	2	16	0	0	0	0
OTU_090	sp_0024	hemiptera	cicadellidae	balclutha	incisa	0	0	0	0	0	0
OTU_091	sp_0718	hemiptera	cicadellidae	Balclutha	unknown	1	27	0	0	0	0
OTU_092	sp_0732	hemiptera	cicadellidae	sophonia	orientalis	2	29	3	0	0	0
OTU_093	sp_0720	hemiptera	cicadellidae	unknown	unknown	2	23	0	0	0	0
OTU_094	sp_0721	hemiptera	cicadellidae	Deltocephalus	unknown	1	30	4	0	0	1.784
OTU_095	sp_0722	hemiptera	cicadellidae	graminella	nigrifrons	1	10	9	0	0	0
OTU_096	sp_0734	hemiptera	cicadellidae	unknown	unknown	1	0	0	0	0	0
OTU_097	sp_0724	hemiptera	cicadellidae	unknown	unknown	0	29	0	0	0	0
OTU_098	sp_0075	hemiptera	cicadellidae	homalodisca	vitripennis	0	36	9	0	0	1.856
OTU_100	sp_0704	hemiptera	cicadellidae	unknown	unknown	0	0	8	0	0	2.64
OTU_102	sp_0715	hemiptera	cicadellidae	unknown	unknown	0	3	6	0	0	2.598
OTU_103	sp_0702	ixodida	ixodidae	unknown	unknown	0	11	10	0	0	0
OTU_104	sp_0696	scolopendromorpha	scolopendridae	scolopendra	subspinipes	0	0	0	0	0	0
OTU_105	sp_0698	sarcoptiformes	Urodinychidae	unknown	unknown	0	16	0	0	0	0
OTU_106	sp_0700	sarcoptiformes	Scheloribatidae	unknown	unknown	0	0	0	0	0	0
OTU_107	sp_0131	hymenoptera	sphecidae	sceliphron	laetum	0	5	0	0	0	0
OTU_108	sp_0593	thysanoptera	phlaeothripidae	unknown	unknown	0	0	0	0	0	0
OTU_110	sp_0632	hymenoptera	unknown	unknown	unknown	3	3	0	0	0	0
OTU_111	sp_0635	hymenoptera	pteromalidae	unknown	unknown	2	6	0	0	0	0
OTU_112	sp_0637	hymenoptera	unknown	unknown	unknown	0	0	0	0	0	0
OTU_113	sp_0603	hymenoptera	chalcididae	unknown	unknown	0	8	0	0	0	0
OTU_115	sp_0612	hymenoptera	eulophidae	aprostocetus	unknown	0	10	4	0	0	1
OTU_118	sp_0607	hymenoptera	unknown	unknown	unknown	0	31	0	0	0	0
OTU_119	sp_0613	hymenoptera	unknown	unknown	unknown	0	0	2	0	0	1.521
OTU_120	sp_0627	hymenoptera	unknown	unknown	unknown	0	23	0	0	0	0
OTU_121	sp_0584	hymenoptera	braconidae	Lysiphlebus	testaceipes	3	6	0	0	0	0
OTU_122	sp_0585	hymenoptera	braconidae	unknown	unknown	0	0	0	0	0	0
OTU_123	sp_0586	hymenoptera	braconidae	Spathius	unknown	13	12	0	0	0	0
OTU_124	sp_0587	hymenoptera	braconidae	Acanthormius	unknown	0	7	0	0	0	0
OTU_125	sp_0588	hymenoptera	braconidae	unknown	unknown	9	13	0	0	0	0
OTU_126	sp_0589	hymenoptera	braconidae	Therophilus	unknown	0	0	0	0	0	0
OTU_127	sp_0568	hymenoptera	braconidae	Meteorus	pulchricornis	7	10	4	5	2.523	4.17
OTU_128	sp_0571	hymenoptera	braconidae	cotesia	unknown	0	0	0	0	0	0
OTU_129	sp_0575	hymenoptera	braconidae	Glyptapanteles	unknown	0	0	0	0	0	0
OTU_131	sp_0569	hymenoptera	braconidae	Apanteles	unknown	2	9	0	0	2	0
OTU_134	sp_0518	hymenoptera	ichneumonidae	triclistus	aitkeni	5	24	2	0	2.477	1.814
OTU_135	sp_0522	hymenoptera	ichneumonidae	echthromorpha	agrestoria	7	0	0	0	0	0
OTU_136	sp_0520	hymenoptera	ichneumonidae	netelia	unknown	0	0	4	0	0	1.805
OTU_138	sp_0523	hymenoptera	ichneumonidae	ichneumon	unknown	0	0	0	0	0	0
OTU_140	sp_0530	hymenoptera	ichneumonidae	eriborus	unknown	0	1	0	0	0	0
OTU_141	sp_0536	hymenoptera	ichneumonidae	pristomerus	unknown	2	0	0	0	0	0
OTU_142	sp_0535	hymenoptera	ichneumonidae	trathala	annulicornis	0	0	0	0	0	0
OTU_143	sp_0529	hymenoptera	ichneumonidae	enicospilus	melanocarpus	10	0	0	0	0	0
OTU_145	sp_0490	hemiptera	aphididae	unknown	unknown	0	0	0	0	0	0
OTU_148	sp_0077	hemiptera	aphididae	hysteroneura	setariae	0	0	0	0	0	0
OTU_150	sp_0061	hymenoptera	evaniidae	evania	appendigaster	0	0	0	0	0	0
OTU_151	sp_0538	hymenoptera	crabronidae	liris	unknown	0	0	0	0	0	0
OTU_152	sp_0540	hymenoptera	crabronidae	trypoxylon	nitidum	0	0	0	0	0	0
OTU_153	sp_0541	hymenoptera	crabronidae	pison	unknown	2	0	0	0	0	0
OTU_154	sp_0544	hymenoptera	crabronidae	pison	unknown	0	0	0	0	0	0
OTU_156	sp_0547	hymenoptera	apidae	braunsapis	unknown	6	27	0	0	0	0
OTU_157	sp_0548	hymenoptera	apidae	xylocopa	unknown	0	0	0	0	0	0
OTU_158	sp_0017	hymenoptera	apidae	apis	mellifera	0	0	2	0	0	1.262
OTU_159	sp_0545	hymenoptera	megachilidae	unknown	unknown	0	0	0	0	0	0
OTU_160	sp_0120	hymenoptera	vespidae	polistes	humilis	0	0	0	0	0	0
OTU_161	sp_0121	hymenoptera	vespidae	polistes	olivaceus	1	0	0	0	0	0
OTU_162	sp_0011	hymenoptera	vespidae	anterhynchium	rufipes	0	0	0	0	0	0
OTU_163	sp_0549	hymenoptera	vespidae	pachodynerus	unknown	3	4	0	0	0	0
OTU_164	sp_0105	hymenoptera	vespidae	pachodynerus	nasidens	3	0	0	0	0	0
OTU_165	sp_0129	hymenoptera	vespidae	rhynchium	quinquecinctum	7	0	0	0	0	0
OTU_166	sp_0109	hymenoptera	vespidae	parodynerus	bicinctus	0	0	0	0	0	0
OTU_167	sp_0550	hymenoptera	vespidae	vespula	unknown	0	0	0	0	0	0
OTU_168	sp_0010	hymenoptera	formicidae	anoplolepis	gracilipes	5	11	0	0	0	0
OTU_170	sp_0560	hymenoptera	formicidae	nylanderia	vaga	7	15	0	0	0	0
OTU_171	sp_0554	hymenoptera	formicidae	strumigenys	godeffroyi	0	0	0	0	0	0
OTU_172	sp_0157	hymenoptera	formicidae	tetramorium	pacificum	0	0	0	0	0	0
OTU_174	sp_0556	hymenoptera	formicidae	cardiocondyla	emeryi	3	0	0	0	0	0
OTU_175	sp_0027	hymenoptera	formicidae	cardiocondyla	minutior	0	0	0	0	0	0
OTU_176	sp_0139	hymenoptera	formicidae	solenopsis	geminata	0	0	2	0	0	1.63
OTU_178	sp_0553	hymenoptera	formicidae	pachycondyla	unknown	0	0	0	0	0	0
OTU_179	sp_0551	hymenoptera	formicidae	ponera	bableti	0	10	0	0	0	0
OTU_180	sp_0552	hymenoptera	formicidae	ponera	swezeyi	6	26	4	0	0	1.165
OTU_181	sp_1105	hymenoptera	formicidae	anochetus	graeffei	1	0	0	0	0	0
OTU_182	sp_0148	hymenoptera	formicidae	tapinoma	melanocephalum	0	0	0	0	0	0
OTU_183	sp_0563	hymenoptera	formicidae	tapinoma	unknown	4	6	0	0	0	0
OTU_184	sp_0566	hymenoptera	bethylidae	unknown	unknown	0	0	0	0	0	0
OTU_185	sp_0497	hymenoptera	figitidae	unknown	unknown	20	26	0	0	0	0
OTU_186	sp_0503	hymenoptera	platygastridae	unknown	unknown	0	0	0	0	0	0
OTU_187	sp_0505	hymenoptera	platygastridae	unknown	unknown	2	0	0	0	0	0
OTU_188	sp_0508	hymenoptera	platygastridae	unknown	unknown	9	0	0	0	0	0
OTU_189	sp_0509	hymenoptera	platygastridae	unknown	unknown	0	19	0	0	0	0
OTU_190	sp_0512	hymenoptera	platygastridae	unknown	unknown	0	0	0	0	0	0
OTU_192	sp_0762	hemiptera	unknown	unknown	unknown	0	20	0	0	0	0
OTU_193	sp_0492	thysanoptera	unknown	unknown	unknown	0	0	0	0	0	0
OTU_194	sp_0493	thysanoptera	unknown	unknown	unknown	0	0	0	0	0	0
OTU_195	sp_0494	thysanoptera	aeolothripidae	franklinothrips	vespiformis	0	0	0	0	0	0
OTU_196	sp_0134	thysanoptera	thripidae	selenothrips	rubrocinctus	0	0	0	0	0	0
OTU_197	sp_0487	diptera	Cecidomyiidae	unknown	unknown	0	3	0	0	0	0
OTU_199	sp_0476	diptera	Cecidomyiidae	unknown	unknown	0	0	4	0	0	1.173
OTU_200	sp_0471	diptera	cecidomyiidae	unknown	unknown	0	0	0	0	0	0
OTU_201	sp_0477	diptera	Cecidomyiidae	unknown	unknown	2	0	0	0	0	0
OTU_202	sp_0482	diptera	cecidomyiidae	unknown	unknown	0	0	0	0	0	0
OTU_203	sp_0486	diptera	cecidomyiidae	unknown	unknown	0	0	0	0	0	0
OTU_204	sp_0485	diptera	cecidomyiidae	unknown	unknown	0	0	0	0	0	0
OTU_206	sp_0429	hemiptera	aphrophoridae	lallemandana	unknown	0	0	4	0	0	6.474
OTU_208	sp_0763	hemiptera	Aleyrodidae	unknown	unknown	5	13	0	0	0	0
OTU_209	sp_0410	araneae	miturgidae	cheiracanthium	unknown	0	0	0	0	0	0
OTU_210	sp_0071	araneae	sparassidae	heteropoda	nobilis	0	2	1	0	0	0
OTU_211	sp_1132	araneae	salticidae	Plexippus	paykulli	0	0	10	0	0	1.68
OTU_212	sp_0065	araneae	salticidae	frigga	crocuta	0	0	4	0	0	1
OTU_213	sp_0045	araneae	salticidae	cosmophasis	lami	3	7	2	0	0	0.306
OTU_215	sp_0405	araneae	salticidae	unknown	unknown	0	7	5	0	0	0.356
OTU_216	sp_0407	araneae	salticidae	unknown	unknown	0	0	0	0	0	0
OTU_218	sp_0039	araneae	clubionidae	clubiona	samoensis	0	0	0	0	0	0
OTU_219	sp_0089	araneae	thomisidae	misumenops	melloleitaoi	0	0	0	0	0	0
OTU_220	sp_0176	araneae	uloboridae	zosis	geniculata	0	32	0	0	0	0
OTU_221	sp_0128	araneae	theridiidae	rhomphaea	cometes	0	21	3	0	0	0.3
OTU_222	sp_0018	araneae	theridiidae	argyrodes	samoensis	1	11	5	0	0	0.358
OTU_225	sp_0163	araneae	theridiidae	theridion	societatis	0	0	0	0	0	0
OTU_228	sp_0098	araneae	theridiidae	nesticodes	rufipes	0	0	0	0	0	0
OTU_229	sp_0160	araneae	araneidae	thelacantha	brevispina	0	0	0	0	0	0
OTU_231	sp_0401	araneae	araneidae	unknown	unknown	0	4	0	0	0	0
OTU_232	sp_0116	araneae	pholcidae	pholcus	ancoralis	0	0	0	0	0	0
OTU_233	sp_0117	araneae	pholcidae	physocyclus	globosus	1	9	0	0	0	0
OTU_234	sp_0411	araneae	tetragnathidae	tetragnatha	unknown	0	11	0	0	0	0
OTU_235	sp_0153	araneae	tetragnathidae	tetragnatha	maxillosa	0	0	0	0	0	0
OTU_238	sp_0152	araneae	tetragnathidae	tetragnatha	macilenta	0	9	0	0	0	0
OTU_239	sp_0412	araneae	tetragnathidae	glenognatha	unknown	0	0	0	0	0	0
OTU_241	sp_0081	araneae	tetragnathidae	leucauge	granulata	1	0	0	0	0	0
OTU_242	sp_0443	psocodea	lepidopsocidae	unknown	unknown	0	0	0	0	0	0
OTU_243	sp_0452	psocodea	lepidopsocidae	unknown	unknown	2	10	10	0	0	2.749
OTU_247	sp_0447	psocodea	lepidopsocidae	unknown	unknown	2	7	0	0	0	0
OTU_249	sp_0448	psocodea	lepidopsocidae	unknown	unknown	0	15	0	0	0	0
OTU_250	sp_0457	psocodea	Pseudocaeciliidae	unknown	unknown	0	0	0	0	0	0
OTU_252	sp_0057	psocodea	ectopsocidae	ectopsocus	fullawayi	0	0	0	0	0	0
OTU_253	sp_0464	psocodea	peripsocidae	peripsocus	unknown	0	2	2	0	0	1.429
OTU_254	sp_0463	psocodea	myopsocidae	myopsocus	unknown	0	8	11	0	0	0.882
OTU_255	sp_0461	psocodea	psocidae	copostigma	vitiense	0	0	2	0	0	1.244
OTU_256	sp_0453	psocodea	Caeciliusidae	unknown	unknown	0	0	0	0	0	0
OTU_257	sp_0416	amphipoda	talitridae	unknown	unknown	0	3	3	0	0	0
OTU_258	sp_0417	amphipoda	talitridae	unknown	unknown	0	0	0	0	0	0
OTU_259	sp_0435	entomobryomorpha	entomobryidae	unknown	unknown	0	0	0	0	0	0
OTU_260	sp_0442	entomobryomorpha	entomobryidae	unknown	unknown	0	0	0	0	0	0
OTU_261	sp_0441	entomobryomorpha	entomobryidae	unknown	unknown	0	0	0	0	0	0
OTU_262	sp_0437	entomobryomorpha	entomobryidae	unknown	unknown	0	0	0	0	0	0
OTU_263	sp_0421	diptera	sciaridae	unknown	unknown	0	19	0	0	0	0
OTU_264	sp_0426	diptera	sciaridae	Hyperlasion	unknown	0	0	0	0	0	0
OTU_265	sp_0428	diptera	sciaridae	Hyperlasion	unknown	0	0	0	0	0	0
OTU_266	sp_0425	diptera	sciaridae	unknown	unknown	0	0	0	0	0	0
OTU_267	sp_1059	coleoptera	staphylinidae	unknown	unknown	0	3	0	0	0	0
OTU_268	sp_1075	coleoptera	mycetophagidae	litargus	vestitus	0	3	0	0	0	0
OTU_269	sp_1030	coleoptera	monotomidae	hesperobaenus	capito	0	11	0	0	0	0
OTU_270	sp_1026	coleoptera	silvanidae	psammoecus	pradieri	0	17	0	0	0	0
OTU_271	sp_0047	coleoptera	silvanidae	cryptamorpha	desjardinsii	8	7	0	5.913	0	0
OTU_272	sp_1022	coleoptera	curculionidae	Xyleborus	unknown	0	16	0	0	0	0
OTU_273	sp_0173	coleoptera	curculionidae	xylosandrus	crassiusculus	1	9	1	0	0	0
OTU_274	sp_1019	coleoptera	curculionidae	unknown	unknown	0	13	0	0	0	0
OTU_275	sp_1018	coleoptera	curculionidae	unknown	unknown	0	8	0	0	0	0
OTU_276	sp_1010	coleoptera	curculionidae	unknown	unknown	0	21	0	0	0	0
OTU_277	sp_1007	coleoptera	curculionidae	Naupactus	cervinus	0	0	0	0	0	0
OTU_278	sp_1029	coleoptera	unknown	unknown	unknown	1	14	0	0	1	0
OTU_280	sp_1039	coleoptera	anthribidae	araecerus	unknown	4	31	0	0	0	0
OTU_281	sp_1044	coleoptera	anthribidae	unknown	unknown	8	13	0	0	0	0
OTU_282	sp_0051	coleoptera	anthribidae	dinema	filicornis	0	0	0	0	0	0
OTU_283	sp_1031	coleoptera	aderidae	unknown	unknown	1	9	0	0	0	0
OTU_284	sp_1034	coleoptera	oedemeridae	unknown	unknown	2	18	2	0	0	1
OTU_285	sp_1035	coleoptera	oedemeridae	eobia	bicolor	6	0	5	0	0	3.808
OTU_286	sp_1033	coleoptera	oedemeridae	unknown	unknown	3	0	0	0	0	0
OTU_287	sp_1036	coleoptera	cerambycidae	curtomerus	flavus	0	20	0	0	0	0
OTU_288	sp_0086	coleoptera	cerambycidae	placosternus	crinicornis	0	0	0	0	0	0
OTU_289	sp_1063	coleoptera	staphylinidae	unknown	unknown	5	5	0	0	0	0
OTU_290	sp_0135	coleoptera	elateridae	simodactylus	cinnamomeus	0	51	0	0	1	0
OTU_291	sp_1067	coleoptera	elateridae	conoderus	pallipes	4	83	5	3.44	0	1.76
OTU_292	sp_1047	coleoptera	nitidulidae	unknown	unknown	0	0	0	0	0	0
OTU_293	sp_1048	coleoptera	nitidulidae	epuraea	ocularis	1	8	0	0	0	0
OTU_294	sp_1051	coleoptera	cerambycidae	pterolophia	lateripicta	5	21	0	0	0	0
OTU_295	sp_0999	coleoptera	coccinellidae	unknown	unknown	4	16	0	0.496	0	0
OTU_296	sp_0998	coleoptera	coccinellidae	unknown	unknown	5	13	0	0.504	0	0
OTU_297	sp_1000	coleoptera	coccinellidae	unknown	unknown	3	35	8	1	0	0.684
OTU_298	sp_1001	coleoptera	coccinellidae	unknown	unknown	3	0	0	0	0	0
OTU_299	sp_1002	coleoptera	coccinellidae	chilocorus	nigritus	8	74	22	1	0	3.543
OTU_300	sp_0043	coleoptera	coccinellidae	coelophora	inaequalis	9	27	9	1	0	2
OTU_301	sp_0041	coleoptera	coccinellidae	coccinella	transversalis	0	0	3	0	0	1.573
OTU_302	sp_0100	coleoptera	coccinellidae	olla	vnigrum	0	13	0	0	0	0
OTU_303	sp_1003	coleoptera	curculionidae	euplatypus	unknown	9	7	0	0	0	0
OTU_304	sp_0994	coleoptera	corylophidae	unknown	unknown	0	20	0	0	0	0
OTU_305	sp_1070	coleoptera	ptilodactylidae	unknown	unknown	0	2	0	0	0	0
OTU_307	sp_1072	coleoptera	staphylinidae	unknown	unknown	0	8	0	0	0	0
OTU_308	sp_0167	coleoptera	scarabaeidae	neotrichiorhyssemus	hirsutus	1	36	12	0	0	5.391
OTU_309	sp_1074	coleoptera	cantharidae	caccodes	unknown	5	11	0	0	1	0
OTU_311	sp_0326	coleoptera	carabidae	colpodes	unknown	6	15	0	0	0	0
OTU_312	sp_0918	lepidoptera	unknown	unknown	unknown	3	0	2	0	0	2.218
OTU_313	sp_0921	lepidoptera	unknown	unknown	unknown	1	17	2	0	1.339	5.269
OTU_314	sp_0076	lepidoptera	nymphalidae	hypolimnas	bolina	4	8	2	3.045	0	3.275
OTU_315	sp_0080	lepidoptera	lycaenidae	lampides	boeticus	0	6	0	0	0	0
OTU_317	sp_0847	lepidoptera	crambidae	Sufetula	unknown	0	24	8	0	0	11.476
OTU_318	sp_0087	lepidoptera	nymphalidae	melanitis	leda	4	0	0	0	0	0
OTU_319	sp_0849	lepidoptera	noctuidae	unknown	unknown	0	0	0	0	0	0
OTU_321	sp_0854	lepidoptera	unknown	unknown	unknown	12	28	3	9.948	6.088	3.258
OTU_322	sp_0861	lepidoptera	erebidae	unknown	unknown	9	0	4	4.506	0	3.371
OTU_324	sp_0855	lepidoptera	unknown	unknown	unknown	2	9	2	1.244	1.997	4.472
OTU_325	sp_0859	lepidoptera	unknown	unknown	unknown	9	0	0	8.079	0	0
OTU_326	sp_0857	lepidoptera	Crambidae	unknown	unknown	0	0	4	0	0	7.06
OTU_327	sp_0841	lepidoptera	unknown	unknown	unknown	0	0	0	0	0	0
OTU_331	sp_0846	lepidoptera	unknown	unknown	unknown	2	7	8	0	1.664	7.282
OTU_332	sp_0073	lepidoptera	stathmopodidae	hieromantis	ephodophora	0	0	0	0	0	0
OTU_333	sp_0865	lepidoptera	noctuidae	unknown	unknown	2	0	3	1.106	0	4.406
OTU_334	sp_0870	lepidoptera	noctuidae	unknown	unknown	2	0	0	1.181	0	0
OTU_336	sp_0143	lepidoptera	autostichidae	stoeberhinus	testaceus	0	0	0	0	0	0
OTU_337	sp_0060	lepidoptera	nymphalidae	euploea	lewinii	10	0	0	10.335	0	0
OTU_339	sp_0929	lepidoptera	geometridae	unknown	unknown	0	14	0	0	0	0
OTU_340	sp_0934	lepidoptera	geometridae	unknown	unknown	0	5	0	0	0	0
OTU_342	sp_0935	lepidoptera	Geometridae	unknown	unknown	2	0	0	3.217	0	0
OTU_343	sp_0159	lepidoptera	geometridae	thalassodes	pilaria	1	0	0	1	0	0
OTU_345	sp_0149	lepidoptera	noctuidae	targalla	delatrix	0	0	0	0	0	0
OTU_346	sp_0895	lepidoptera	noctuidae	unknown	unknown	6	13	5	4.736	1	5.191
OTU_349	sp_0887	lepidoptera	noctuidae	unknown	unknown	0	0	0	0	0	0
OTU_351	sp_0889	lepidoptera	noctuidae	unknown	unknown	4	0	0	2.932	0	0
OTU_352	sp_0891	lepidoptera	noctuidae	condica	illecta	6	0	0	5.559	0	0
OTU_354	sp_0893	lepidoptera	noctuidae	unknown	unknown	0	0	0	0	0	0
OTU_355	sp_0033	lepidoptera	noctuidae	chasmina	tibialis	0	0	0	0	0	0
OTU_357	sp_0127	lepidoptera	erebidae	rhesalides	curvata	5	9	2	8.913	0	4.127
OTU_358	sp_0882	lepidoptera	erebidae	progonia	unknown	0	0	1	0	0	1.359
OTU_360	sp_0906	lepidoptera	erebidae	unknown	unknown	0	0	0	0	0	0
OTU_362	sp_0091	lepidoptera	erebidae	mocis	frugalis	6	0	0	9.429	0	0
OTU_363	sp_0092	lepidoptera	erebidae	mocis	trifasciata	0	0	0	0	0	0
OTU_364	sp_0001	lepidoptera	erebidae	achaea	janata	0	0	0	0	0	0
OTU_365	sp_0122	lepidoptera	erebidae	polydesma	umbricola	0	0	0	0	0	0
OTU_367	sp_0014	lepidoptera	noctuidae	Eublemma	crassiuscula	0	7	0	0	1.612	0
OTU_368	sp_0170	lepidoptera	erebidae	utetheisa	pulchelloides	5	24	13	8.118	2.038	13.198
OTU_369	sp_0900	lepidoptera	erebidae	unknown	unknown	0	0	0	0	0	0
OTU_370	sp_0901	lepidoptera	erebidae	unknown	unknown	4	13	0	7.202	2.494	0
OTU_371	sp_0897	lepidoptera	erebidae	unknown	unknown	5	0	0	6.282	0	0
OTU_372	sp_0898	lepidoptera	pyralidae	unknown	unknown	0	12	0	0	0	0
OTU_373	sp_0899	lepidoptera	erebidae	unknown	unknown	3	20	3	3.763	1.668	3.547
OTU_375	sp_0872	lepidoptera	noctuidae	unknown	unknown	15	0	0	20.951	0	0
OTU_376	sp_0875	lepidoptera	erebidae	unknown	unknown	0	17	5	0	1.974	4.405
OTU_378	sp_0083	lepidoptera	erebidae	luceria	oculalis	2	0	6	2.44	0	8.191
OTU_380	sp_0878	lepidoptera	erebidae	unknown	unknown	0	0	4	0	0	4.675
OTU_382	sp_0837	lepidoptera	crambidae	glyphodes	unknown	9	17	0	4.851	1	0
OTU_383	sp_0827	lepidoptera	crambidae	unknown	unknown	7	5	1	4.121	0.908	0.481
OTU_384	sp_0816	lepidoptera	unknown	unknown	unknown	8	11	0	1.964	3.282	0
OTU_385	sp_0818	lepidoptera	crambidae	unknown	unknown	0	0	0	0	0	0
OTU_387	sp_0838	lepidoptera	crambidae	glyphodes	nr_multilinealis	7	0	1	2.842	0	0.837
OTU_388	sp_0834	lepidoptera	Crambidae	Cnaphalocrocis	unknown	6	14	4	2.072	0.925	4.66
OTU_394	sp_1125	lepidoptera	crambidae	unknown	unknown	0	14	0	0	0	0
OTU_395	sp_1124	lepidoptera	crambidae	unknown	unknown	3	0	7	0	0	6.326
OTU_396	sp_0118	lepidoptera	crambidae	piletocera	signiferalis	5	0	0	0	0	0
OTU_397	sp_0829	lepidoptera	crambidae	unknown	unknown	4	21	2	3.233	0	0.915
OTU_398	sp_0831	lepidoptera	noctuidae	Maruca	vitrata	13	29	7	6.828	0.67	6.436
OTU_400	sp_0809	lepidoptera	crambidae	unknown	unknown	5	12	10	0	0	4.407
OTU_401	sp_0812	lepidoptera	choreutidae	unknown	unknown	4	9	5	2.569	0	9.394
OTU_402	sp_0806	lepidoptera	noctuidae	unknown	unknown	7	15	0	1	1.573	0
OTU_403	sp_0808	lepidoptera	erebidae	unknown	unknown	0	0	4	0	0	3.283
OTU_404	sp_0925	lepidoptera	sphingidae	macroglossum	hirundo	0	0	0	0	0	0
OTU_406	sp_0066	lepidoptera	sphingidae	gnathothlibus	erotus	4	0	4	3.862	0	5.581
OTU_407	sp_0007	lepidoptera	sphingidae	agrius	convolvuli	4	8	2	2.335	0	3.769
OTU_408	sp_0927	lepidoptera	geometridae	unknown	unknown	0	0	0	0	0	0
OTU_411	sp_0923	lepidoptera	Immidae	Imma	unknown	2	0	0	2.561	0	0
OTU_412	sp_0021	lepidoptera	tortricidae	bactra	passercula	5	7	4	4.788	1	5.016
OTU_414	sp_0944	lepidoptera	tortricidae	unknown	unknown	13	22	9	2.491	0	1.61
OTU_416	sp_0952	lepidoptera	tortricidae	unknown	unknown	2	4	0	0	0	0
OTU_418	sp_0959	lepidoptera	tortricidae	unknown	unknown	0	0	0	0	0	0
OTU_419	sp_0955	lepidoptera	tortricidae	unknown	unknown	3	0	0	0	0	0
OTU_423	sp_0960	lepidoptera	tortricidae	unknown	unknown	8	18	15	1.714	0	0
OTU_424	sp_0941	lepidoptera	pterophoridae	unknown	unknown	5	12	0	1	0	0
OTU_425	sp_0942	lepidoptera	unknown	unknown	unknown	4	15	6	4.254	0	4.978
OTU_426	sp_0800	lepidoptera	gracillariidae	epicephala	unknown	0	10	2	0	0	1
OTU_427	sp_0124	lepidoptera	tineidae	praeacedes	atomosella	4	7	0	1	0	0
OTU_428	sp_0798	lepidoptera	unknown	unknown	unknown	4	19	0	3.532	0	0
OTU_430	sp_0803	lepidoptera	gracillariidae	unknown	unknown	0	0	2	0	0	1
OTU_431	sp_0965	lepidoptera	Gracillariidae	unknown	unknown	4	6	0	7.783	1	0
OTU_432	sp_0801	lepidoptera	gracillariidae	unknown	unknown	5	0	1	1.675	0	0
OTU_433	sp_0968	lepidoptera	unknown	unknown	unknown	4	6	2	2.088	0.693	1.694
OTU_435	sp_0976	lepidoptera	unknown	unknown	unknown	4	20	8	0	1	5.085
OTU_437	sp_0974	lepidoptera	unknown	unknown	unknown	3	16	7	0	5.41	5.955
OTU_438	sp_0967	lepidoptera	unknown	unknown	unknown	4	0	3	2	0	2.877
OTU_439	sp_0908	lepidoptera	pyralidae	unknown	unknown	0	0	0	0	0	0
OTU_440	sp_0913	lepidoptera	pyralidae	unknown	unknown	12	9	3	8.013	0	2.886
OTU_441	sp_0915	lepidoptera	pyralidae	unknown	unknown	11	17	0	7.767	2	0
OTU_442	sp_0982	lepidoptera	unknown	unknown	unknown	7	0	7	3	0	7.956
OTU_443	sp_0983	lepidoptera	unknown	unknown	unknown	0	0	0	0	0	0
OTU_444	sp_0984	lepidoptera	unknown	unknown	unknown	5	14	0	3.147	3.348	0
OTU_445	sp_0986	lepidoptera	unknown	unknown	unknown	4	25	0	2.098	6.253	0
OTU_447	sp_0981	lepidoptera	unknown	unknown	unknown	0	15	6	0	5.064	5.021
OTU_448	sp_0215	diptera	Muscidae	unknown	unknown	0	0	11	0	0	2.904
OTU_449	sp_0216	diptera	Muscidae	unknown	unknown	0	0	6	0	0	1.399
OTU_450	sp_0217	diptera	Muscidae	unknown	unknown	0	0	21	0	0	2.922
OTU_451	sp_0207	diptera	Tachinidae	unknown	unknown	8	6	2	0	0	0.848
OTU_452	sp_0208	diptera	Muscidae	Limnophora	unknown	0	8	0	0	0	0
OTU_455	sp_0145	diptera	limoniidae	styringomyia	didyma	0	9	0	0	0	0
OTU_456	sp_0226	diptera	rhagionidae	chrysopilus	unknown	0	0	4	0	0	2.506
OTU_457	sp_0248	diptera	limoniidae	unknown	unknown	0	15	1	0	0	1.621
OTU_458	sp_0262	diptera	limoniidae	unknown	unknown	0	7	2	0	0	3.463
OTU_459	sp_0227	diptera	limoniidae	unknown	unknown	8	20	0	0	0	0
OTU_460	sp_0049	diptera	culicidae	culex	pipiens	5	10	0	0	0	0
OTU_461	sp_0251	diptera	culicidae	unknown	unknown	0	4	1	0	0	2.603
OTU_462	sp_0005	diptera	culicidae	aedes	aegypti	0	0	0	0	0	0
OTU_463	sp_0246	diptera	chironomidae	unknown	unknown	0	0	0	0	0	0
OTU_464	sp_0382	diptera	chironomidae	unknown	unknown	0	2	0	0	0	0
OTU_465	sp_0385	diptera	chironomidae	unknown	unknown	0	0	0	0	0	0
OTU_466	sp_0381	diptera	chironomidae	unknown	unknown	0	0	0	0	0	0
OTU_467	sp_0380	diptera	chironomidae	unknown	unknown	0	0	0	0	0	0
OTU_468	sp_0384	diptera	chironomidae	unknown	unknown	0	0	0	0	0	0
OTU_469	sp_0383	diptera	chironomidae	pseudosmittia	unknown	0	0	0	0	0	0
OTU_470	sp_0379	diptera	chironomidae	unknown	unknown	0	0	0	0	0	0
OTU_472	sp_0388	diptera	chironomidae	unknown	unknown	0	0	0	0	0	0
OTU_474	sp_0034	diptera	chironomidae	chironomus	crassiforceps	0	3	0	0	0	0
OTU_475	sp_0392	diptera	chironomidae	unknown	unknown	0	0	0	0	0	0
OTU_476	sp_0396	diptera	chironomidae	unknown	unknown	0	0	0	0	0	0
OTU_477	sp_0258	diptera	mycetophilidae	unknown	unknown	0	0	0	0	0	0
OTU_478	sp_0260	diptera	unknown	unknown	unknown	0	0	0	0	0	0
OTU_479	sp_0254	diptera	limoniidae	unknown	unknown	0	18	0	0	0	0
OTU_481	sp_0166	diptera	limoniidae	unknown	unknown	0	8	0	0	0	0
OTU_483	sp_0309	diptera	tephritidae	unknown	unknown	8	0	0	0	0	0
OTU_484	sp_0308	diptera	tephritidae	unknown	unknown	0	0	0	0	0	0
OTU_485	sp_0354	diptera	phoridae	unknown	unknown	0	0	0	0	0	0
OTU_486	sp_0263	diptera	unknown	unknown	unknown	0	8	0	0	0	0
OTU_487	sp_0298	diptera	drosophilidae	unknown	unknown	0	5	0	0	0	0
OTU_488	sp_0299	diptera	drosophilidae	unknown	unknown	0	20	0	0	0	0
OTU_490	sp_0301	diptera	Ephydridae	unknown	unknown	10	28	0	0	0	0
OTU_493	sp_0054	diptera	drosophilidae	drosophila	melanogaster	4	12	0	1	0	0
OTU_494	sp_0306	diptera	drosophilidae	drosophila	kikkawai	7	15	0	1	0	0
OTU_495	sp_0307	diptera	drosophilidae	unknown	unknown	0	20	0	0	0	0
OTU_497	sp_0053	diptera	drosophilidae	drosophila	mediostriata	0	0	0	0	0	0
OTU_498	sp_0293	diptera	drosophilidae	drosophila	unknown	2	19	0	0	0	0
OTU_499	sp_0295	diptera	drosophilidae	unknown	unknown	2	11	0	0	0	0
OTU_500	sp_0294	diptera	drosophilidae	unknown	unknown	11	19	0	0	0	0
OTU_501	sp_0193	diptera	Muscidae	Atherigona	unknown	0	8	0	0	0	0
OTU_502	sp_0194	diptera	unknown	unknown	unknown	0	2	0	0	0	0
OTU_504	sp_0197	diptera	unknown	unknown	unknown	0	18	1	0	0	1.747
OTU_505	sp_0220	diptera	pipunculidae	unknown	unknown	0	17	0	0	0	0
OTU_506	sp_0219	diptera	Muscidae	unknown	unknown	4	19	5	1.505	0	0
OTU_507	sp_0035	diptera	calliphoridae	chrysomya	megacephala	0	18	0	0	0	0
OTU_509	sp_0200	diptera	rhiniidae	unknown	unknown	8	11	0	0	0	0
OTU_510	sp_0201	diptera	Calliphoridae	unknown	unknown	0	2	0	0	0	0
OTU_511	sp_0084	diptera	calliphoridae	lucilia	cuprina	0	0	0	0	0	0
OTU_513	sp_0202	diptera	sarcophagidae	tricharaea	unknown	0	24	0	0	0	0
OTU_514	sp_0110	diptera	sarcophagidae	peckia	chrysostoma	0	2	0	0	0	0
OTU_515	sp_0205	diptera	sarcophagidae	unknown	unknown	0	0	0	0	0	0
OTU_516	sp_0206	diptera	sarcophagidae	unknown	unknown	0	24	8	0	0	3.475
OTU_518	sp_0198	diptera	unknown	unknown	unknown	8	7	2	2.495	0	1.323
OTU_521	sp_0082	diptera	agromyzidae	liriomyza	sativae	10	13	0	0	0	0
OTU_522	sp_0224	diptera	unknown	unknown	unknown	2	0	0	0	0	0
OTU_523	sp_0225	diptera	unknown	unknown	unknown	1	0	0	0	0	0
OTU_524	sp_0317	diptera	ephydridae	unknown	unknown	0	20	8	0	0	4.057
OTU_525	sp_0313	diptera	limoniidae	unknown	unknown	0	27	0	0	0	0
OTU_526	sp_0314	diptera	limoniidae	unknown	unknown	0	17	0	0	0	0
OTU_527	sp_0315	diptera	limoniidae	unknown	unknown	0	0	0	0	0	0
OTU_528	sp_0341	diptera	Asteiidae	unknown	unknown	0	0	0	0	0	0
OTU_529	sp_0329	diptera	chloropidae	unknown	unknown	3	21	0	0	0	0
OTU_531	sp_0334	diptera	chloropidae	unknown	unknown	4	0	10	0	0	1.109
OTU_532	sp_0333	diptera	chloropidae	unknown	unknown	0	0	0	0	0	0
OTU_534	sp_0331	diptera	chloropidae	unknown	unknown	0	7	1	0	0	0.999
OTU_535	sp_0338	diptera	chloropidae	unknown	unknown	1	29	0	0	0	0
OTU_536	sp_0337	diptera	chloropidae	unknown	unknown	0	19	0	0	0	0
OTU_537	sp_0343	diptera	syrphidae	syritta	oceanica	0	13	0	0	0	0
OTU_538	sp_0103	diptera	syrphidae	ornidia	obesa	0	0	0	0	0	0
OTU_539	sp_0342	diptera	syrphidae	palpada	vinetorum	3	14	0	0	0	0
OTU_540	sp_0151	diptera	neriidae	telostylinus	lineolatus	0	10	0	0	0	0
OTU_542	sp_0353	diptera	phoridae	unknown	unknown	0	23	0	0	0	0
OTU_543	sp_0356	diptera	phoridae	unknown	unknown	0	10	0	0	0	0
OTU_545	sp_0355	diptera	phoridae	unknown	unknown	0	11	0	0	0	0
OTU_547	sp_0358	diptera	unknown	unknown	unknown	8	31	18	0	0	4.163
OTU_548	sp_0359	diptera	unknown	unknown	unknown	0	15	1	0	0	1.473
OTU_549	sp_0132	diptera	platystomatidae	scholastes	lonchifer	0	0	0	0	0	0
OTU_551	sp_0310	diptera	platystomatidae	pseudorichardia	flavitarsis	0	0	0	0	0	0
OTU_552	sp_0022	diptera	tephritidae	bactrocera	dorsalis	5	0	0	2.073	0	0
OTU_553	sp_0285	diptera	unknown	unknown	unknown	0	0	0	0	0	0
OTU_555	sp_0282	diptera	unknown	unknown	unknown	0	0	0	0	0	0
OTU_556	sp_0284	diptera	unknown	unknown	unknown	0	0	0	0	0	0
OTU_557	sp_0277	diptera	unknown	unknown	unknown	0	0	0	0	0	0
OTU_563	sp_0270	diptera	unknown	unknown	unknown	0	0	0	0	0	0
OTU_564	sp_0272	diptera	unknown	unknown	unknown	0	0	0	0	0	0
OTU_567	sp_0287	diptera	Lauxaniidae	unknown	unknown	4	18	0	0	0	0
OTU_568	sp_0286	diptera	Lauxaniidae	unknown	unknown	7	15	6	0	0	6.228
OTU_569	sp_0344	diptera	syrphidae	Melanostoma	polynesiotes	0	38	0	0	0	0
OTU_570	sp_0345	diptera	syrphidae	ischiodon	scutellaris	1	19	0	1	0	0
OTU_571	sp_0319	diptera	Platystomatidae	unknown	unknown	2	0	6	0	0	3.162
OTU_572	sp_0318	diptera	unknown	unknown	unknown	0	6	0	0	1	0
OTU_573	sp_0321	diptera	unknown	unknown	unknown	0	20	0	0	0	0
OTU_574	sp_0320	diptera	unknown	unknown	unknown	0	9	0	0	0	0
OTU_575	sp_0288	diptera	Sphaeroceridae	unknown	unknown	7	30	0	0	0	0
OTU_577	sp_0290	diptera	unknown	unknown	unknown	0	11	4	0	0	1.879
OTU_578	sp_0101	diptera	agromyzidae	ophiomyia	lantanae	10	25	0	0	0	0
OTU_579	sp_0178	diptera	unknown	unknown	unknown	2	10	0	0	0	0
OTU_582	sp_0236	diptera	dolichopodidae	chrysotus	unknown	0	37	0	0	0	0
OTU_583	sp_0238	diptera	dolichopodidae	unknown	unknown	0	20	0	0	0	0
OTU_584	sp_0231	diptera	dolichopodidae	unknown	unknown	0	20	0	0	0	0
OTU_585	sp_0234	diptera	dolichopodidae	unknown	unknown	0	20	0	0	0	0
OTU_586	sp_0182	diptera	dolichopodidae	unknown	unknown	0	14	0	0	0	0
OTU_587	sp_0070	diptera	stratiomyidae	hermetia	illucens	0	2	0	0	0	0
OTU_588	sp_0185	diptera	stratiomyidae	unknown	unknown	0	5	0	0	0	0
OTU_589	sp_0029	diptera	stratiomyidae	cephalochrysa	unknown	0	21	15	0	0	3.849
OTU_590	sp_0183	diptera	stratiomyidae	Microchrysa	flaviventris	0	0	0	0	0	0
OTU_591	sp_0184	diptera	stratiomyidae	unknown	unknown	7	0	4	0	0	0
OTU_592	sp_0013	diptera	bombyliidae	anthrax	semiscitus	0	0	1	0	0	0
