# Supplementary material for: Global survey of mobile DNA horizontal transfer in arthropods reveals Lepidoptera as a prime hotspot
Source: PLoS Genet. 2019 Feb 1;15(2):e1007965. doi: 10.1371/journal.pgen.1007965 (PMC6373975; doi:10.1371/journal.pgen.1007965)
Supplement: S3 Table — (XLSX) [file pgen.1007965.s008.xlsx]

## Sheet: Sheet 1
TE_family	order	species	seq_id	full_genome_positions
copia	coleoptera	Tribolium castaneum	gi|189238217|ref|XM_965159.2|_2356-2565
copia	diptera	Aedes aegypti		AEDAE_SUPERCONT1_1004_109399-109187
copia	diptera	Anopheles gambiae		ANOGA_X_22424192-22424401
copia	diptera	Culex pipiens		CULQU_SUPERCONT3_2566_5830-5618
copia	diptera	Drosophila ananassae		DROAN_CH902666_1_7758-7973
copia	diptera	Drosophila kopferae	gi|1255921|emb|X96971.1|_3819-4034
copia	diptera	Drosophila melanogaster	gi|7740|emb|X02599.1|_4004-4219
copia	diptera	Drosophila mojavensis	gi|91922958|gb|AAPU01009825.1|_10170-10385
copia	diptera	Drosophila persimilis		DROPE_CH697009_1_946-731
copia	hemiptera	Acyrthosiphon pisum	gi|298474612|gb|ABLF02004964.1|_2751-2539
copia	lepidoptera	Bombyx mori	gi|54103404|gb|AADK01006308.1|_312-524
gypsy	coleoptera	Tribolium castaneum		TRICA_CHLG10_2657483-2656608
gypsy	diptera	Aedes aegypti		AEDAE_SUPERCONT1_4_4793806-4794495
gypsy	diptera	Anopheles gambiae		ANOGA_X_21432893-21432204
gypsy	diptera	Ceratitis capitata	gi|1402846|gb|U60529.1|CCU60529_4079-4774
gypsy	diptera	Culex pipiens		CULQU_SUPERCONT3_1766_5030-4341
gypsy	diptera	Drosophila grimshawi		DROGR_CH917737_1_738-1436
gypsy	diptera	Drosophila hydei	gi|396794|emb|X74543.1|_2743-3435
gypsy	diptera	Drosophila melanogaster	gi|2801515|gb|AF033821.1|_3806-4501
gypsy	diptera	Drosophila simulans		DROSI_CHRX_MRANDOM_012_28894-28199
gypsy	hemiptera	Acyrthosiphon pisum		ACYPI_GL349866_484960-484361
gypsy	lepidoptera	Lymantria dispar	gi|5815422|gb|AF177773.1|_3889-4677
jockey	cladocera	Daphnia pulex	gi|229358276|gb|FJ905842.1|_1540-1944
jockey	diptera	Aedes aegypti		AEDAE_SUPERCONT1_4293_4200-3796
jockey	diptera	Drosophila melanogaster	gi|157823|gb|M22874.1|DROLINEJA_3701-4102
jockey	diptera	Rhynchosciara americana	gi|165873648|gb|EU363480.1|_5030-5416
jockey	hemiptera	Acyrthosiphon pisum		ACYPI_GL349801_113655-113254
jockey	hymenoptera	Nasonia vitripennis		NASVI_1_32767206-32766802
jockey	ixodida	Ixodes scapularis	gi|239835821|gb|AC192419.4|_74201-73797
jockey	lepidoptera	Bombyx mori		BOMMO_BABH01063819_141-551
jockey	lepidoptera	Heliconius melpomene	gi|222350604|emb|FP102341.4|_27385-27801
jockey	lepidoptera	Lymantria dispar	gi|3859940|gb|AF081103.1|_4010-4414
mariner	decapoda	Eriphia verrucosa	gi|189310148|emb|AM906106.1|_501-1004
mariner	decapoda	Perisesarma bidens	gi|189310203|emb|AM906146.1|_528-1028
mariner	decapoda	Pilumnus hirtellus	gi|189310168|emb|AM906123.1|_526-1026
mariner	decapoda	Portunus pelagicus	gi|189310187|emb|AM906137.1|_527-1027
mariner	decapoda	Xantho hydrophilus	gi|189310219|emb|AM906158.1|_523-1023
mariner	dermaptera	Forficula auricularia	gi|37907407|gb|AY226489.1|_337-825
mariner	diptera	Drosophila yakuba		DROYA_V2_CHRUN_5806_1220-720
mariner	diptera	Haematobia irritans	gi|600823|gb|U11641.1|HIU11641_681-1181
mariner	hymenoptera	Ascogaster reticulatus	gi|15982564|dbj|AB056895.1|_945-1445
mariner	hymenoptera	Diachasmimorpha longicaudata	gi|49659751|gb|AY601745.1|_517-1017
mariner	lepidoptera	Adoxophyes honmai	gi|5821233|dbj|AB020617.1|_625-1026
mariner	neuroptera	Chrysoperla plorabunda	gi|600832|gb|U11650.1|CPU11650_705-1205
mariner	neuroptera	Mantispa pulchella	gi|600831|gb|U11649.1|MPU11649_555-1055
