# Supplementary material for: Global survey of mobile DNA horizontal transfer in arthropods reveals Lepidoptera as a prime hotspot
Source: PLoS Genet. 2019 Feb 1;15(2):e1007965. doi: 10.1371/journal.pgen.1007965 (PMC6373975; doi:10.1371/journal.pgen.1007965)
Supplement: S4 Table — (XLSX) [file pgen.1007965.s009.xlsx]

## Sheet: Sheet 1
TE_family	Direction	Tm (°C )	Motif N->C	Protein region	Sequence 5’-> 3’
copia	Fwd	45.6	CIGCLM	RT-RNAseH	GC-TGC-ATH-GGN-TGY-YTN-ATG-TA
	Rvs		YVDS/RDWP		C-AGG-CCA-RTC-NWS-RTC-NAC-RTA
gypsy	Fwd	50	CFTDHQ	RNAseH	GC-TGC-TTC-CAN-GAY-CAY-MAR-CC
	Rvs		KYDRHPL		C-CAG-AGG-RTG-NCK-NTC-RTA-YTT
jockey	Fwd	43	SYRPIS	RT	AC-TCG-TAY-MGN-CCN-ATY-AGY-YT
	Fwd		SYRPIS		CG-AGT-TAY-MGN-CCN-ATY-AGY-YT
	Rvs		GVPQGS		AC-AGA-HCC-YTG-HGG-YAC-HCC
mariner	Fwd	48	CARWVP	Transposase	TGT-GCA-CGN-TGG-GTN-CCN-MG
	Fwd		CAR/KWVP		TGT-GCA-ARR-TGG-GTN-CCN-MG
	Rvs		HPPYSPD		GTC-TGG-NGA-RTA-NGG-NGG-RTG
	Rvs		HPPYSPD		GTC-TGG-RCT-RTA-NGG-NGG-RTG
