# Supplementary material for: Global survey of mobile DNA horizontal transfer in arthropods reveals Lepidoptera as a prime hotspot
Source: PLoS Genet. 2019 Feb 1;15(2):e1007965. doi: 10.1371/journal.pgen.1007965 (PMC6373975; doi:10.1371/journal.pgen.1007965)
Supplement: S5 Table — CO1 sequences were either retrieved by species name search from the BOLD database, or by blast search on full genome data. (XLSX) [file pgen.1007965.s010.xlsx]

## Sheet: Sheet 1
species	order	sequece_obtained_from	Accession_details	sequence	length			x
Acromyrmex_echinatior	hymen	bold_database	>ASLAM1559-11.Acromyrmex_echinatior.COI-5P	CTTTATTTTTTACTTGCTATCTGATCAGGTATAATTGGATCAGCAATAAGTATATTAATCCGTCTAGAATTAGGATCCTGTGGAAATCTTATTAATAACGATCAAATTTATAACTCTATTATCACTAATCATGCTTTTATTATAATTTTTTTTATAGTTATACCTTTTATAATTGGAGGATTCGGAAATTTTCTTGTACCTCTTATATTAGGATCTCCAGACATAGCTTACCCCCGTATAAATAATATAAGATTTTGACTTCTTCCCCCTTCTCTTACTCTTCTCATCTTAAGAAACTTTCTTTATTCAGGTACAGGAACAGGATGAACACTTTATCCACCTTTAACATCTAACCTATTTCATAGAGGCCCATCAATTGATCTGACTATTTTTTCTCTT…	654
Acyrthosiphon_pisum	hemip	bold_database	>JSHMA364-11.Acyrthosiphon_pisum.COI-5P.KR032653	ACTTTATACTTTTTATTTGGTATTTGATCAGGTATAATTGGATCTTCACTTAGAATTCTAATTCGTTTAGAATTAAGTCAAANTAATTCTATTATTAACAATAATCAATTATATAATGTAATTGTTACAATTCATGCTTTTATTATAATTTTTTTTATAACTATACCAATTGTAATTGGTGGATTTGGAAATTGATTAATTCCTATAATAATAGGATGTCCTGATATATCATTTCCTCGCTTAAATAATATTAGATTTTGATTATTACCTCCTTCATTAATAATAATAATTTGCAGTTTCTTAATTAATAATGGAACAGGAACAGGATGAACTATTTATCCACCTTTATCAAATAATATTGCACATAATAACATTTCAGTTGATTTAACTATTTTTTCT…	657
Aedes_aegypti	dipte	bold_database	>MAMOS1718-13.Aedes_aegypti.COI-5P.KF406367	ACTTTATATTTCATTTTTGGAGTATGATCCGGAATAGTCGGAACTTCTCTAAGAATTTTAATTCGTGCTGAACTTAGCCACCCTGGTATATTTATTGGGAATGACCAAATTTATAATGTAATTGTAACAGCTCATGCATTTATTATAATTTTCTTTATAGTAATACCAATTATAATTGGAGGATTTGGAAATTGATTAGTTCCTTTAATATTAGGAGCCCCTGATATAGCCTTTCCTCGAATAAATAATATAAGTTTTTGAATACTACCTCCTTCATTGACTCTTCTATTATCAAGCTCAATAGTAGAAAATGGGGCAGGAACTGGGTGAACAGTTTATCCTCCTCTCTCTTCAGGAACAGCTCATGCTGGAGCTTCTGTTGATTTAGCTATTTTTTCT…	657
Aedes_albopictus	dipte	bold_database	>GBDCU380-12.Aedes_albopictus.COI-5P.HQ398902	ACATTATATTTTATTTTTGGAGTTTGATCGGGAATAGTAGGAACTTCATTAAGAATTTTAATTCGTACAGAACTTAGCCACCCAGGAATATTTATTGGAAATGATCAAATTTATAATGTAATTGTTACAGCTCATGCATTTATTATAATTTTTTTTATAGTTATACCAATTATAATTGGAGGATTTGGAAATTGATTAGTACCTTTAATATTAGGAGCCCCTGATATAGCTTTTCCTCGAATAAATAATATAAGTTTCTGAATACTTCCTCCTTCTTTAACACTTCTTCTTTCTAGTTCTATAGTAGAAAATGGAGCTGGAACTGGATGAACTGTTTACCCTCCTCTTTCTTCTGGAACTGCTCATGCCGGGGCTTCAGTTGATTTAGCAATTTTTTCT…	657
Agrilus_planipennis	coleo	bold_database	>MEBLA277-14.Agrilus_planipennis.COI-5P.KT250487	ACACTCTACTTTATTTTTGGGGCCTGATCAGGAATAGTAGGAACAGCCCTTAGACTACTAATTCGAGCAGAATTAGGAAATCCAGGAGCATTAATTGGCAATGACCAAATCTATAATGTTATTGTTACTGCTCATGCTTTTATTATAATTTTCTTCATGGTTATACCTATTATAATAGGGGGATTTGGAAACTGATTGGTTCCTTTAATGTTAGGGGCACCTGATATAGCTTTCCCCCGAATAAATAATATAAGATTCTGGCTACTCCCTCCCTCTTTAACATTACTTTTAATAAGAAGAATAGTCGAAAGAGGAGCAGGGACTGGTTGGACAGTATATCCACCATTAGCGGCTAATATTGCCCATAGAGGGGGCTCTGTTGACTTAGCAATTTTTAGA…	657
Amyelois_transitella	lepid	bold_database	>BLPDM1947-10.Amyelois_transitella.COI-5P.HM410806	ACTTTATATTTTATTTTTGGTATTTGATCAGGAATAGTAGGAACATCTTTAAGTTTATTAATTCGAGCTGAATTAGGAACCCCCGGATCTTTAATTGGTGACGATCAAATTTATAATACTATTGTAACAGGTCATGCTTTTATTATAATTTTTTTTATAGTTATACCTATTATAATTGGAGGATTTGGAAATTGATTAGTTCCTTTAATATTAGGAGCCCCCGATATAGCTTTCCCTCGAATAAATAATATAAGTTTTTGACTTCTACCCCCCTCATTAACTTTATTAATTTCAAGAAGAATTGTTGAAAATGGAGCAGGAACTGGATGAACAGTATACCCCCCACTATCATCTAATATTGCTCATGGAGGAAGTTCAGTAGATCTAGCTATTTTTTCT…	657
Anopheles_albimanus	dipte	bold_database	>MEXSM072-12.Anopheles_albimanus.COI-5P	ACATTATATTTTATTTTTGGGGCCTGAGCCGGAATAGTAGGAACTTCACTAAGAATTCTAATTCGAGCTGAACTAGGTCACCCAGGAGCATTTATTGGAGATGATCAAATTTATAATGTTATTGTAACTGCACATGCATTTATTATAATTTTTTTTATAGTAATACCAATTATAATTGGAGGATTTGGTAATTGATTAGTACCATTAATATTAGGAGCTCCTGATATAGCATTCCCTCGAATAAATAACATAAGTTTTTGAATATTACCTCCTTCTTTAACTTTACTAATTTCTAGAAGTATAGTAGAAAATGGGGCTGGAACAGGGTGAACTGTATACCCTCCTCTTTCTTCAGGGATTGCTCATGCAGGAGCTTCAGTTGATTTAGCTATTTTTTCA…	657
Anopheles_arabiensis	dipte	bold_database	>GBDP6508-09.Anopheles_arabiensis.COI-5P.DQ792576	ACTTTATATTTTATTTTCGGAGCTTGAGCTGGAATAGTAGGGACATCTTTAAGAATCCTAATTCGAGCTGAACTAGGACACCCTGGAGCATTTATTGGAGACGATCAAATTTATAATGTAATCGTTACTGCTCATGCTTTTATTATAATTTTCTTTATAGTTATACCTATTATAATTGGAGGGTTTGGAAACTGATTAGTTCCTTTAATATTAGGAGCACCTGATATAGCTTTTCCTCGAATAAATAATATAAGATTTTGAATGCTTCCTCCTTCATTAACACTTTTAATTTCTAGTAGTATAGTAGAAAACGGGGCTGGAACAGGATGAACTGTTTATCCTCCTCTATCCTCTGGAATTGCTCATGCTGGAGCTTCAGTAGATTTAGCAATTTTTTCT…	657
Anopheles_atroparvus	dipte	bold_database	>MSEMV460-15.Anopheles_atroparvus.COI-5P.KU876961	ACTTTATATTTTATTTTCGGAGCTTGAGCAGGAATAGTAGGAACTTCATTAAGTATTTTAATTCGTGCTGAATTAGGACACCCTGGAGCTTTTATTGGAGATGATCAAATTTATAATGTTATTGTAACAGCTCATGCTTTTATTATAATTTTCTTTATAGTTATACCTATTATAATTGGAGGATTTGGGAACTGATTAGTTCCTTTAATACTAGGAGCCCCAGATATAGCTTTCCCTCGAATAAATAATATAAGTTTTTGAATATTACCCCCTTCTTTAACTTTATTGATTTCTAGAAGTATAGTAGAAAATGGGGCTGGAACAGGATGAACTGTTTATCCTCCTTTATCTTCTGGAATTGCTCACGCAGGAGCTTCAGTAGATTTAGCCATTTTTTCA…	657
Anopheles_culicifacies	dipte	bold_database	>MAMOS1614-13.Anopheles_culicifacies.COI-5P.KF406658	ACATTATATTTTATTTTCGGTGCTTGAGCTGGAATAGTAGGAACTTCGTTAAGAATTCTTATTCGAGCTGAATTAGGTCACCCAGGAGCTTTTATTGGAGATGATCAAATTTATAATGTAATTGTAACTGCTCATGCTTTTATTATAATTTTTTTTATAGTTATACCTATTATAATTGGAGGATTTGGAAATTGACTTGTTCCATTAATGTTAGGAGCACCAGATATAGCTTTTCCTCGAATAAATAATATAAGATTTTGAATGCTTCCTCCTTCTTTAACACTTCTTATTTCTAGAAGTATAGTAGAAAATGGAGCAGGAACTGGATGAACTGTATACCCCCCTTTATCTTCTGGAATTGCTCATGCAGGAGCTTCAGTAGATTTAGCTATTTTTTCT…	657
Anopheles_darlingi	dipte	bold_database	>GBDP12020-12.Anopheles_darlingi.COI-5P.JF923695	ACATTATATTTTATTTTTGGAGCTTGAGCTGGAATAGTTGGAACTTCATTAAGAATTTTAATTCGTGCTGAATTAGGTCATCCTGGAGCATTTATTGGTGATGATCAAATTTATAATGTAATTGTTACAGCACATGCATTTATTATAATTTTTTTTATAGTAATACCAATTATAATTGGAGGATTTGGTAATTGATTAGTGCCTTTAATATTAGGAGCTCCTGATATGGCTTTCCCACGAATAAATAATATAAGTTTTTGAATACTTCCTCCTTCTTTAACTTTATTAATTTCTAGAAGTATAGTAGAAAATGGAGCTGGAACAGGATGAACTGTTTATCCTCCTCTATCATCAGGAATTGCTCATGCTGGGGCTTCTGTTGATTTAGCTATTTTTTCT…	657
Anopheles_epiroticus	dipte	bold_database	>GBDP1780-06.Anopheles_epiroticus.COI-5P.AY789191	AATTGATTAGTTCCTCTTATATTAGGAGCTCCAGACATAGCATTCCCTCGAATAAATAATATAAGATTTTGAATACTACCACCTTCTTTAACACTGCTAATTTCTAGTAGAATGGTAGAAAATGGGGCAGGTACAGGATGAACGGTTTATCCTCCTCTATCTTCTGGAATTGCTCACGCAGGAGCATCAGTTGATTTAGCTATTTTTTCTTTACATTTAGCTGGGATTTCTTCAATTTTAGGGGCTGTAAATTTTATTACTACAGTAATTAATATGCGATCTCCAGGAATTACTTTAGATCGAATACCTTTATTTGTTTGATCTGTAGTTATTACAGCTATTTTATTATTATTATCATTACCTGTATTAGCTGGAGCTATTACTATATTATTAACTGAT…	468
Anopheles_farauti	dipte	bold_database	>GBDP14112-13.Anopheles_farauti.COI-5P.JX219741	ACTTTATACTTTATTTTTGGAGCTTGAGCAGGAATAGTAGGAACTTCATTGAGAATTTTAATTCGAGCAGAATTAGGTCATCCTGGAGCTTTTATTGGAGATGATCAAATTTATAATGTTATTGTTACAGCTCATGCCTTTATTATAATTTTTTTTATAGTAATACCTATTATAATTGGTGGGTTTGGAAACTGATTAGTTCCTCTAATATTAGGAGCCCCCGATATAGCTTTCCCTCGAATAAATAATATAAGTTTTTGAATATTACCCCCATCATTAACTCTTTTAATTTCTAGAAGTATAGTAGAAAATGGAGCAGGAACAGGATGAACAGTATATCCACCTTTATCTTCTGGAATTGCTCATGCTGGAGCTTCAGTTGATTTAGCAATTTTTTCA…	657
Anopheles_funestus	dipte	bold_database	>GBDP2373-06.Anopheles_funestus.COI-5P.DQ287358	ACATTATATTTTATTTTCGGAGCTTGAGCTGGAATAGTAGGAACTTCTTTAAGAATCCTTATTCGAGCCGAATTAGGACATCCCGGAGCATTTATTGGAGACGATCAAATTTATAATGTAATTGTTACTGCTCATGCTTTTATTATAATTTTTTTTATAGTAATACCTATTATAATTGGAGGATTTGGAAATTGACTTGTACCTTTAATATTAGGAGCCCCTGATATAGCTTTCCCTCGAATAAATAATATAAGATTTTGAATACTTCCTCCTTCATTAACTTTACTTCTTTCTAGTAGTATAGTAGAAAATGGAGCAGGAACAGGATGAACAGTTTATCCCCCTTTATCATCAGGAATTGCTCATGCTGGTGCTTCAGTTGATTTAGCTATTTTTTCA…	657
Anopheles_gambiae	dipte	bold_database	>GBDP3224-07.Anopheles_gambiae.COI-5P.DQ792578	ACTTTATATTTTATTTTCGGAGCTTGAGCTGGAATAGTAGGGACATCTTTAAGAATCCTAATTCGAGCTGAATTAGGACACCCTGGAGCATTTATTGGAGACGATCAAATTTATAATGTAATCGTTACTGCTCATGCTTTTATTATAATTTTCTTTATAGTTATACCTATTATAATTGGAGGATTTGGAAACTGATTAGTTCCTTTAATATTAGGAGCACCTGATATAGCTTTTCCTCGAATAAATAATATAAGATTTTGAATGCTTCCCCCTTCATTAACACTTTTAATTTCTAGTAGTATAGTAGAAAACGGGGCTGGAACAGGATGAACTGTTTATCCTCCTCTATCTTCTGGAATTGCTCATGCTGGAGCTTCAGTAGATTTAGCAATTTTTTCT…	657
Anopheles_melas	dipte	bold_database	>GBDP3223-07.Anopheles_melas.COI-5P.DQ792579	ACTTTATATTTTATTTTCGGAGCTTGAGCTGGAATAGTGGGGACATCTTTAAGAATCCTAATTCGAGCTGAACTAGGACACCCTGGAGCATTCATTGGAGATGATCAAATTTATAATGTAATTGTTACTGCTCATGCTTTTATTATAATTTTCTTTATAGTTATACCTATTATAATTGGAGGGTTTGGAAACTGATTAGTTCCTTTAATATTAGGGGCACCTGATATAGCTTTTCCTCGAATAAATAATATAAGATTTTGAATACTTCCTCCTTCATTAACACTTTTAATTTCTAGTAGTATAGTAGAAAACGGAGCTGGAACAGGATGAACTGTTTATCCTCCTCTATCTTCTGGAATTGCTCATGCTGGGGCTTCAGTAGATTTAGCAATTTTTTCT…	657
Anopheles_minimus	dipte	bold_database	>GBANO623-12.Anopheles_minimus.COI-5P.HQ398937	ACATTATATTTTATTTTCGGTGCTTGAGCTGGAATAGTAGGAACTTCATTAAGAATTCTTATTCGAGCTGAATTAGGTCACCCTGGAGCTTTTATTGGAGATGATCAAATTTATAATGTAATTGTAACAGCTCATGCTTTTATTATAATTTTTTTTATAGTTATACCTATTATAATTGGAGGATTTGGAAATTGATTAGTTCCTTTAATATTAGGAGCCCCAGATATAGCATTCCCTCGAATAAATAATATAAGATTTTGAATACTTCCACCTTCTTTAACTCTTCTTATTTCTAGAAGTATAGTAGAAAATGGGGCAGGAACTGGTTGAACTGTTTATCCTCCCCTATCATCTGGAATTGCTCATGCTGGAGCTTCAGTAGATTTAGCTATTTTTTCA…	657
Anopheles_nili	dipte	full_genome	>gi|525577873:12825-13481 Anopheles nili Ctg114, whole genome shotgun sequence	ACATTATATTTTATTTTTGGAGCCTGAGCAGGAATAGTAGGAACTTCTTTAAGAATTCTTATTCGTACTGAATTAAGTCATCCTGGAGCTTTTATTGGAGATGATCAAATTTATAATGTTATTGTAACAGCTCATGCATTTATTATAATTTTTTTTATAGTAATACCTATTATAATTGGAGGATTTGGAAATTGATTAGTACCTCTTATATTAGGAGCCCCCGATATAGCATTCCCTCGAATAAATAATATAAGATTTTGAATATTACCTCCTTCATTAACTTTATTAATTTCTAGAAGTATAGTAGAAAATGGAGCAGGAACTGGATGAACTGTTTATCCTCCTTTATCTTCTGGAATTGCTCACGCAGGAGCTTCTGTAGATTTAGCTATTTTTTCT…	657
Anopheles_punctulatus	dipte	bold_database	>GBDP14115-13.Anopheles_punctulatus.COI-5P.JX219738	ACTTTATATTTTATTTTTGGAGCTTGAGCTGGGATAGTAGGAACTTCTTTAAGAATCTTAATTCGAGCAGAATTAGGGCATCCTGGAGCTTTTATTGGAGATGATCAAATTTATAATGTTATTGTTACAGCTCATGCTTTTATTATAATTTTTTTTATAGTAATACCTATTATAATTGGTGGATTTGGAAATTGATTAGTTCCTCTTATACTAGGAGCTCCTGATATAGCTTTCCCACGAATAAATAATATAAGTTTTTGAATATTACCCCCATCTTTAACTCTTTTAATTTCTAGAAGTATAGTAGAAAATGGAGCAGGAACAGGATGAACAGTATACCCTCCTTTATCTTCTGGGATTGCTCATGCCGGAGCTTCAGTAGATTTAGCAATTTTTTCC…	657
Anopheles_quadriannulatus	dipte	bold_database	>GBDP3221-07.Anopheles_quadriannulatus.COI-5P.DQ792581	ACTTTATATTTTATTTTCGGAGCTTGAGCTGGAATAGTAGGGACATCTTTAAGAATCTTAATTCGAGCTGAACTAGGGCACCCTGGAGCATTCATTGGAGACGATCAAATTTATAATGTAATCGTTACTGCTCATGCTTTTATTATAATTTTCTTTATAGTTATACCTATTATAATTGGAGGATTTGGAAACTGATTAGTTCCTTTAATATTAGGAGCACCTGATATAGCTTTTCCTCGAATAAATAATATAAGATTTTGAATGCTTCCTCCTTCATTAACACTTTTAATTTCTAGTAGTATAGTAGAAAACGGAGCTGGAACAGGATGAACTGTTTATCCTCCTCTGTCTTCTGGAATTGCTCATGCTGGAGCTTCAGTAGATTTAGCAATTTTTTCT…	657
Anopheles_sinensis	dipte	bold_database	>GBDP13292-13.Anopheles_sinensis.COI-5P.AB738318	ACTTTATATTTCATTTTTGGAGCTTGAGCCGGAATAGTAGGAACTTCTTTAAGTATTCTAATTCGAGCTGAATTAGGTCATCCTGGTGCTTTTATCGGAGACGATCAAATTTATAATGTTATTGTAACAGCACATGCTTTTATTATAATTTTTTTTATAGTTATACCTATTATAATTGGAGGATTCGGAAATTGATTAGTTCCATTAATATTAGGAGCCCCTGATATAGCTTTTCCTCGAATAAATAATATAAGTTTTTGAATGTTACCTCCTTCATTAACATTACTAATTTCTAGAAGTATAGTAGAAAATGGAGCAGGAACAGGGTGAACTGTTTATCCCCCACTTTCATCTGGAATTGCTCATGCTGGAGCATCAGTAGATTTAGCTATTTTTTCA…	657
Anopheles_stephensi	dipte	bold_database	>MAMOS910-12.Anopheles_stephensi.COI-5P.KF406707	ACTTTATATTTTATTTTTGGAGCTTGAGCTGGAATAGTAGGAACATCTTTAAGAATTCTTATTCGAGCTGAATTAGGACACCCAGGAGCATTTATTGGAGACGATCAAATTTATAATGTAATTGTAACTGCTCATGCTTTTATTATAATTTTCTTTATAGTTATACCTATTATAATTGGGGGATTTGGAAATTGATTAGTTCCTTTAATATTAGGAGCACCAGATATAGCATTTCCTCGAATAAATAATATAAGATTTTGAATATTACCCCCCTCATTAACTCTTTTAATTTCTAGAAGTATAGTAGAAAATGGAGCAGGAACAGGATGAACTGTTTATCCGCCTTTATCGTCTGGAATTGCTCACGCTGGGGCTTCAGTAGATTTAGCAATTTTTTCA…	657
Anoplophora_glabripennis	coleo	bold_database	>GBMIN39975-13.Anoplophora_glabripennis.COI-5P.GU003925	ACACTTTACTTTATCTTTGGTGCATGAGCTGGAATACTTGGAACATCACTAAGATTAATAATTCGATCAGAATTAGGAACTCCTGGTTCATTAATTGGAGATGATCAAATTTACAATGTGATTGTAACAGCCCATGCATTCATCATAATTTTTTCTATAGTTATACCTGTTATAATTGGTGGATTTGGAAATTGATTAGTTCCATTAATACTAGGTGCTCCAGATATAGCATTTCCACGAATAAATAATATAAGATTTTGATTACTCCCGCCTTCATTATTACTACTACTAATAAGAAGAATTGTAGACAGAGGAGCAGGAACAGGATGAACAGTTTATCCTCCATTAGCAGCTAATGTTGCACATAGAGGTTCTTCAGTTGATTTAGCTATTTTCAGA…	657
Apis_cerana	hymen	bold_database	>POMK003-12.Apis_cerana.COI-5P.KF200072	TTATATATTTTATTAGCTTTATGATCAGGAATATTAGGTTCAGCAATAAGGTTGATTGTTCGTATAGAATTAAGATCCCCAGNNNGTTCATGAATTAATAATGATCAAATTTATAATACAATTGTTACAAGACATGCATTTTTAATAATTTTTTTTATAGTAATACCATTTTTAATTGGAGGTTTTGGAAATTGATTAATTCCTTTAATATTAGGATCCCCAGATATAGCATTCCCTCGAATAAATAATATTAGATTCTGACTTCTTCCTCCTTCATTATTTATATTATTATTAAGAAATTTATTCTATCCAAGACCAGGAACTGGGTGAACAGTTTATCCACCATTATCCGCATATTTATACCACTCATCACCTTCGGTTGATTTTGCAATTTTCTCA…	657
Apis_dorsata	hymen	bold_database	>GBHAP887-14.Apis_dorsata.COI-5P.KJ513470	ATAAGCTTTATTATTCGAATAGAATTAAGTTCACCAGGTTCATGAATTAGCAACGACCAAATTTATAATACAATTGTAACTAGTCATGCATTTTTAATAATTTTTTTCATAGTTATACCATTTTTAATTGGAGGATTTGGAAATTGATTAATTCCTTTAATATTAGGATCACCAGATATAGCGTTTCCTCGAATAAATAATATTAGATTTTGATTACTACCTCCATCACTTTTAATATTACTATTAAGAAATATATATTATCCAAGACCAGGAACAGGATGAACAGTTTATCCTCCCCTATCTGAATATATATATCATTCTTCACCTTCAGTTGATTTTGCAATTTTTTCACTTCATATATCAGGAATTTCTTCAATTATAGGATCATTAAATTTAATA…	609
Apis_mellifera	hymen	bold_database	>GBMIN18022-13.Apis_mellifera.COI-5P.KC135897	TTGTATATTATTCTAGCTTTATGATCTGGAATACTAGGATCATCAATGAGACTTATTATTCGAATAGAATTAAGATCCCCAGGATCATGAATTAGCAATGATCAAATTTATAATACAATTGTTACTAGTCATGCATTCCTAATAATTTTTTTTATAGTTATACCATTTTTAATTGGAGGATTTGGAAATTGGCTTATTCCTTTAATACTAGGATCACCTGATATAGCATTCCCCCGAATAAATAATATTAGATTTTGATTACTTCCTCCCTCATTATTTATACTTTTATTAAGAAATTTATTTTATCCAAGACCAGGAACTGGATGAACAGTATATCCACCATTATCAGCATATTTATATCATTCTTCACCTTCAGTAGATTTTGCAATTTTTTCTCTT…	654
Athalia_rosae	hymen	bold_database	>GBSYM2363-13.Athalia_rosae.COI-5P	ACTTTATATTTTATTATTGGATTTTGATCAGGAATAATTGGATTATCAATAAGAATAATCATTCGAAGAGAATTAAGTTCAAGAAATTCTTTTATTAAAAATGATCAAATTTATAATACTATTGTTACATCACATGCTTTTCTAATAATTTTTTTTATAGTAATACCCATTATAATTGGTGGATTTGGTAATTGATTAATTCCATTAATATTAGGAGCTCCTGATATAGCCTTCCCTCGAATAAATAATATAAGATTTTGATTCTTACCACCATCATTAATTTTATTATTATCTAGAAGATTAATTAATACTGGTTCAGGAACAGGATGAACAGTTTACCCACCACTTTCTAGAAATACCTCTCATGCAGGAGCATCCGTTGATTTAACAATTTTCTCT…	657
Atta_cephalotes	hymen	bold_database	>YVEAE024-15.Atta_cephalotes.COI-5P.KY441959	CTCTATTTTATTTTAGCAATTTGATCGGGCTTACTAGGCTCATCAATAAGAATAATTATTCGATTAGAATTAAGATCATGTGGAAGATTAATTAATAATGATCAAATCTATAACTCTCTAATCACTAACCATGCATTCATCATAATCTTCTTTACAATTATACCATTCATAATTGGTGGATTCGGAAATTTTTTAATCCCATTAATACTTGGATCTCCTGATATAGCTTACCCACGAATAAACAATATAAGTTTCTGACTTTTACCCCCCTCTCTAACTCTTTTAATTTTAAGGAATTTCTTATACACTGGCACCGGTGCAGGTTGAACCCTTTACCCTCCCCTAACTTCTCACATATTTCATAGGGGCCCCTCAATTGATCTAACTATTTTTTCTCTC…	654
Bactrocera_cucurbitae	dipte	bold_database	>MVTBI205-08.Bactrocera_cucurbitae.COI-5P	ACATTATATTTTATTTTCGGAGCTTGAGCAGGTATAGTGGGAACATCTCTTAGAATCTTAGTCCGGGCAGAACTGGGTCACCCAGGAGCTTTAATCGGAGATGATCAAATCTATAATGTCATCGTAACAGCTCATGCATTTGTTATGATTTTTTTCATAGTGATACCTATTATAATTGGAGGATTTGGAAATTGACTAGTACCCCTAATACTAGGAGCGCCAGATATAGCATTCCCTCGAATGAATAATATAAGATTTTGATTATTACCTCCCTCTCTTACATTACTTTTAGTGAGCAGTATAGTAGAAAACGGAGCTGGTACAGGTTGAACTGTTTATCCTCCCCTTTCATCAATTATCGCTCATGGTGGAGCCTCAGTTGATTTAGCTATTTTTTCT…	657
Bactrocera_dorsalis	dipte	bold_database	>GBDP11394-12.Bactrocera_dorsalis.COI-5P.HQ658090	ACTTTATATTTTATCTTCGGAGCCTGAGCAGGAATAGTAGGAACATCCCTTAGAATTTTAGTCCGAGCTGAACTCGGTCACCCAGGAGCTTTAATCGGTGACGACCAAATTTATAATGTAATTGTAACAGCTCATGCTTTCGTAATAATTTTCTTTATAGTTATACCAATTATAATTGGTGGATTTGGAAATTGACTTGTTCCTTTAATATTAGGAGCTCCCGATATAGCATTTCCACGAATGAATAATATAAGATTTTGATTATTACCTCCTTCCCTTACATTACTATTAGTAAGAAGTATAGTAGAAAACGGAGCTGGTACAGGTTGAACAGTTTACCCACCCCTATCATCTGTTATTGCACACGGAGGAGCTTCAGTTGACCTAGCCATTTTTTCA…	657
Bactrocera_oleae	dipte	bold_database	>MAFF137-09.Bactrocera_oleae.COI-5P.JQ692755	ACTTTATACTTCATTTTCGGGGCCTGAGCAGGAATAGTTGGCACATCTCTTAGAATTTTAGTTCGAGCAGAACTAGGTCATCCTGGAGCATTAATTGGAGATGATCAAATTTATAATGTAATTGTAACTGCTCACGCTTTCGTAATAATTTTTTTCATAGTTATACCTATTATAATCGGGGGGTTTGGAAATTGATTAGTCCCTTTAATATTAGGGGCACCAGATATAGCATTCCCCCGAATAAATAATATAAGATTCTGGTTATTACCCCCTTCTCTCACTCTACTGTTAGTCAGCAGCATAGTGGAAAACGGAGCCGGTACAGGTTGAACTGTATACCCACCATTATCATCTATTATTGCACATGGAGGAGCATCTGTCGATCTAGCCATCTTTTCA…	657
Bactrocera_tryoni	dipte	bold_database	>GBMIN27074-13.Bactrocera_tryoni.COI-5P.JQ420917	ACTTTATATTTTATCTTCGGAGCCTGAGCAGGTATAGTCGGAACATCCCTTAGAATTTTAGTCCGAGCTGAACTAGGGCACCCCGGGGCATTAATCGGAGACGATCAGATTTATAATGTAATTGTAACAGCCCATGCTTTCGTAATGATTTTCTTTATAGTTATACCAATTATAATTGGTGGTTTCGGAAACTGGCTTGTTCCTTTAATATTAGGTGCGCCCGATATAGCATTCCCACGAATAAATAATATAAGATTTTGGTTACTACCCCCTTCCCTTACACTACTATTAGTGAGAAGTATAGTAGAAAACGGAGCTGGTACAGGTTGAACAGTTTACCCACCCCTATCGTCTGTTATTGCACACGGAGGGGCTTCAGTTGATTTAGCTATTTTCTCA…	657
Belgica_antarctica	dipte	bold_database	>GBMIN25987-13.Belgica_antarctica.COI-5P.JQ672661	ACTCTTTATTTTATTTTTGGGGCTTGATCAGGAATAGTAGGTACTTCTTTAAGAATTTTAATTCGAGCTGAATTAGGACATGCTGGATCTTTAATTGGAGATGACCAAATCTATAACGTAATTGTAACAGCACATGCTTTTGTAATAATTTTTTTTATAGTTATACCAATTTTAATTGGAGGATTTGGAAATTGATTAGTTCCATTAATACTTGGAGCCCCTGATATAGCTTTTCCACGTATAAATAACATAAGTTTTTGGCTATTACCCCCATCATTAACCCTTCTACTATCAAGTTCTATTGTAGAAAATGGAGCAGGAACAGGTTGAACTGTTTACCCTCCTCTTTCTTCTTCTATTGCCCATGCTGGGGCATCTGTTGATTTAGCTATTTTTTCT…	657
Blattella_germanica	blatt	bold_database	>INRMA363-12.Blattella_germanica.COI-5P	ACTCTTTATTTTATCTTCGGAGCTTGATCTGGAATAGTGGGGACATCTTTAAGAATATTAATCCGAGCAGAGCTAAATCAACCTGGTTCATTAATTGGAGATGATCAAATCTATAATGTTATTGTAACGGCTCACGCTTTTGTTATAATTTTCTTTATAGTTATGCCAATTTTAATTGGAGGATTTGGAAATTGATTAGTACCTTTAATATTAGGTGCTCCTGATATAGCATTTCCTCGTATAAATAATATAAGTTTTTGACTTTTACCTCCATCTCTATCTCTTCTATTAGCTAGTAGCCTTGTTGAAAGAGGAGCTGGGACTGGTTGAACCGTATACCCTCCCTTAGCTAGAGGAATTGCTCATGCTGGAGCTTCAGTAGATTTAGCTATTTTCTCA…	657
Bombus_impatiens	hymen	bold_database	>TTMHY873-11.Bombus_impatiens.COI-5P.KR902312	ATATATTTTATTTTTGCCATATGATCAGGAATAATTGGATCATCAATAAGATTATTAATTCGAATAGAACTTAGACATCCAGGAATATGAATTAATAATGATCAAATTTATAACTCATTAGTTACTAGACATGCATTTTTAATAATTTTTTTTATAGTTATACCATTTATAATTGGAGGGTTTGGAAATTATTTAATTCCTTTAATATTAGGATCACCTGATATAGCTTTCCCACGAATAAATAATATTAGATTTTGATTATTACCTCCATCTATTTTTATATTATTATTAAGAACTCTATTTACACCAAATGTAGGAACAGGTTGAACTGTATATCCTCCATTATCATCTTATTTATTTCATTCATCACCCTCAGTAGATATTGCAATTTTTTCTTTA…	654
Bombus_terrestris	hymen	bold_database	>BBBO339-10.Bombus_terrestris.COI-5P.JQ843659	TTATACTTTATTTTTGCTATATGATCAGGAATAATTGGTTCATCTATAAGATTATTAATTCGAATAGAATTAAGACATCCAGGTATATGAATTAATAATGATCAAATTTATAATTCTCTAGTAACAAGACATGCATTTTTAATAATTTTTTTTATAGTAATACCTTTTATAATTGGTGGATTTGGAAATTATCTAATTCCATTAATATTAGGATCCCCAGATATAGCTTTTCCTCGAATAAATAACATTAGATTTTGACTTCTACCTCCATCATTATTCATATTATTATTAAGAAATATATTTACACCTAATGTAGGTACAGGATGAACTGTATATCCTCCTTTATCTTCTTATTTGTTTCATTCATCACCTTCAGTTGATATCGCAATTTTTTCTTTA…	654
Bombyx_mori	lepid	bold_database	>IARI023-08.Bombyx_mori.COI-5P	ACATTATATTTTATTTTTGGTATTTGATCAGGAATAATTGGAACATCTTTAAGACTTTTAATTCGAGCTGAATTAGGAAATCCAGGATCATTAATTGGAGATGATCAAATTTATAATACTATTGTAACAGCACATGCTTTTATTATAATTTTTTTTATAGTTATACCTATTATAATTGGAGGATTTGGAAATTGATTAGTTCCTCTTATACTAGGAGCACCAGATATAGCATTCCCACGAATAAATAATATAAGATTTTGACTCCTACCCCCCTCCCTTATATTATTAATTTCAAGAAGAATTGTAGAAAATGGTGCAGGAACAGGATGAACAGTTTACCCCCCACTTTCATCTAATATCGCACATAGAGGAAGATCCGTAGATCTTGCTATTTTTTCA…	657
Calliphora_vicina	dipte	bold_database	>FFECU013-14.Calliphora_vicina.COI-5P	ACTTTATACTTTATTTTTGGAGCTTGATCGGGAATAATTGGAACTTCATTAAGAATTCTAATTCGAGCCGAACTAGGACATCCTGGAGCATTAATTGGAGATGACCAAATTTATAATGTAATTGTTACAGCTCATGCTTTTATTATAATTTTTTTTATAGTAATACCAATTATAATTGGAGGATTTGGTAATTGATTAGTCCCTTTAATATTAGGAGCTCCAGATATAGCCTTCCCTCGGATAAACAATATAAGTTTCTGACTTTTACCTCCTGCATTAACTTTACTATTAGTAAGTAGTATAGTAGAAAACGGAGCTGGAACAGGATGAACTGTTTACCCACCTTTATCTTCTAATATCGCTCATGGAGGAGCTTCTGTTGATTTAGCTATTTTTTCT…	657
Calycopis_cecrops	lepid	bold_database	>BBLOE2005-12.Calycopis_cecrops.COI-5P	ACTTTATATTTTATTTTTGGAATTTGAGCAGGAATGCTAGGAACATCTTTAAGAATCTTAATTCGAATAGAATTAGGTACTCCTGGATCTCTAATTGGAGATGATCAAATTTATAACACAATTGTTACAGCACATGCTTTTATTATAATTTTCTTCATAGTAATACCTATTATAATTGGAGGATTTGGAAATTGATTAGTTCCATTAATATTAGGAGCTCCAGATATAGCATTCCCACGAATAAATAATATAAGATTTTGATTATTACCCCCTTCATTAATATTATTAGTATCAAGAAGAATAGTAGAAAATGGAGCAGGAACAGGATGAACAGTTTACCCCCCACTTTCATCTAATATTGCTCATGGAGGGGCTTCAGTTGATTTAGCTATTTTTTCT…	657
Camponotus_floridanus	hymen	full_genome	>gi|304577004:1609-2262 Camponotus floridanus CamFlo_1.0_4.contig4694, whole genome shotgun sequence	CTATACTTTATTTTCGCAATTTGATCAGGTTTAATTGGATCATCCATAAGAATGATTATTCGATTAGAACTAGGCTCTCCTAAATCCTTAATCTTAAACGATCAAACCTTTAACTCAATCGTAACAAGTCATGCCTTTATTATAATTTTTTTTATAGTTATGCCTTTCATAATCGGAGGGTTTGGAAACTTTTTAATCCCACTAATAATTGGATCCCCCGATATGGCTTACCCTCGTCTTAATAATATAAGATTTTGACTACTACCCCCATCAATTTCCTTACTAATCTTAAGTAATTTTATTAACGAAGGATCAGGTACAGGTTGAACTGTTTACCCGCCTTTAGCGTCTAACTCCTTTCACAGCGGACCCTCCATCGACCTAACTATTTTTTCTCTC…	654
Cephus_cinctus	hymen	bold_database	>TTHYB369-09.Cephus_cinctus.COI-5P.KR887648	CTATATTTTATCTTTGGTATTTGGGCAGGAATATTAGGAACATCTTTAAGATTAATTATTCGAGCTGAATTAGGAACCCCAGGACCATTAATCAATAATGATCAAATTTATAATTCAATTGTAACTGCACATGCTTTTATTATAATTTTCTTTATAATTATACCAATTATAATTGGAGGATTTGGTAACTGATTAATTCCTTTAATACTTGGAGCTCCTGATATAGCATTTCCTCGAATAAATAATATAAGATTTTGATTACTCCCCCCATCTTTAACATTACTACTAATTAGTAGAGTAATTAATCAAGGAGTAGGAACAGGATGAACAGTCTACCCCCCATTATCAAATAATCTCTATCATAGAGGACCATCAGTAGATTTAGCTATTTTTTCTTTA…	654
Cerapachys_biroi	hymen	bold_database	>ASMA239-05.Cerapachys_biroi.COI-5P.EU525200	CTCTACTTTATCTTCGCAACATGGGCCGGTATAATAGGATCTTCAATAAGAATAATTATCCGACTTGAATTAGGATCTTGTAATTCATTAATTATAAATGATCAAATTTTTAACACTATTATCACAAGTCATGCTTTTATTATAATCTTCTTCATAGTAATACCATTCATAATTGGGGGATTCGGAAATTTTCTCGTCCCTTTAATATTAGGAGCCCCTGATATAGCTTACCCTCGTATAAACAATATAAGATTTTGGCTCCTTCCGCCTTCAGCTGCTCTTATAATTATAAGAAGATTTATTAATAATGGTGCAGGAACAGGATGAACTATTTACCCTCCTCTTGCTAATAACATTTACCATAGGGGTAGATCAGTTGATCTAACAATTTTTTCCCTT…	654
Ceratitis_capitata	dipte	bold_database	>GBDP10780-12.Ceratitis_capitata.COI-5P.GQ154188	ACTTTATATTTTATTTTTGGAGCATGAGCTGGAATAGTAGGAACATCCTTAAGAATTTTAATTCGAGCTGAATTAGGACATCCAGGAGCATTAATTGGAGATGATCAAATTTATAATGTAATTGTTACTGCCCATGCTTTTGTAATAATTTTTTTCATAGTTATACCTATTATAATTGGAGGATTTGGTAATTGATTAGTACCTTTAATACTTGGAGCACCAGATATAGCATTTCCTCGAATAAATAATATAAGTTTTTGATTATTACCTCCTTCCCTTACATTATTATTAGTAAGTAGTATAGTAGAAAATGGAGCTGGAACAGGTTGAACAGTTTACCCTCCTCTTTCTTCTGTGATTGCTCATGGAGGTGCTTCTGTTGACTTAGCAATTTTTTCT…	657
Ceratosolen_solmsi	hymen	bold_database	>GBMIN25080-13.Ceratosolen_solmsi.COI-5P.JF816335	GTTTTATATTTAATTTTTGGAAGTTGAGCTGGAATGTTAGGAGTTATTTTATCAGTATTTATACGTATTAATTTAGCAGTTCCTGGGAATTTTATGAATAATGATCAATTATATAATACTATTGTAACTTCTCATGCAATAATTATAATTTTTTTTTTTATTATGCCTATAATATTTGGGGGGTTTGGAAATTATTTAGTTCCTTTAATATTAGGGGCCCCAGATATAGCATTTCCTCGAATAAATAATATAAGATTTTGGTTACTACCTCCTGCATTTATATGTTTATTATTAAGGGGTATATTAGATAGGGGGGCTGGTACAGGTTGAACTATATATCCTCCTTTATCTTCTAAACCTTACCATAATGGAATTTCAGTAGATTTAATAATTTTTTCT…	651
Chilo_suppressalis	lepid	bold_database	>LTOLB122-08.Chilo_suppressalis.COI-5P.KF491628	ACTTTATATTTTATTTTTGGTATTTGAGCAGGTATAATTGGAACATCTCTTAGACTTTTAATTCGTGCTGAATTAGGAACTCCAGGATCTTTAATTGGGGATGATCAAATTTATAATACCATTGTTACAGCTCATGCATTTATTATAATTTTTTTTATAGTTATACCAATTATAATTGGTGGATTTGGAAATTGATTAGTACCTTTAATATTAGGGGCTCCTGATATAGCTTTCCCACGAATAAATAATATAAGATTTTGAATATTACCCCCCTCTTTAACTTTACTAATTTCTAGAAGAATTGTTGAAAATGGAGCTGGAACAGGTTGAACAGTGTACCCCCCACTATCATCTAATATTGCTCACGCTGGAAGTTCAGTAGATTTAGCAATTTTCTCT…	657
Chironomus_riparius	dipte	bold_database	>CDINV184-07.Chironomus_riparius.COI-5P.HM137922	ACTTTATACATTATTTTTGGGGCTTGATCCGGAATAGTGGGAACTTCATTAAGAATGCTTATTCGAGCAGAATTAGGACGACCCGGAACTTTCATTGGAGATGACCAAATTTATAATGTTGTAGTTACTGCACATGCTTTTATTATAATTTTTTTCATAGTTATACCAATTTTAATTGGAGGATTCGGAAACTGACTTGTCCCCCTAATACTTGGAGCACCTGACATAGCTTTTCCTCGAATAAATAATATAAGTTTCTGACTTTTACCCCCCTCTCTTACTCTTCTTCTTTCTAGTTCTTTCGTAGAAAATGGAGCAGGAACTGGGTGAACTGTTTATCCACCTCTATCATCAGCAATTGCTCATAGAGGAGCTTCTGTTGACTTAGCTATTTTTTCT…	657
Chironomus_tentans	dipte	full_genome	>gi|703526096:1559-2215 Chironomus tentans WGS project CBTT000000000 data, contig ct01_s2577_1, whole genome shotgun sequence	ACCTTATACATTATTTTTGGGGCATGATCAGGAATGGTTGGGACTTCCCTAAGAATGCTTATTCGAGCTGAATTAGGCCGACCCGGTACATTCATTGGTGACGACCAAATTTACAATGTAGTAGTTACAGCTCACGCTTTTATTATAATTTTTTTCATAGTTATACCAATTTTAATTGGAGGCTTTGGTAATTGACTAGTTCCTTTAATACTAGGAGCTCCAGATATAGCATTCCCCCGAATAAATAATATAAGTTTTTGACTTCTTCCACCTTCTCTTACTTTATTACTTTCTAGTTCATTCGTAGAAAATGGAGCAGGAACTGGATGAACAGTCTATCCTCCTCTTTCTTCTGCTATTGCCCACAGAGGTGCCTCTGTTGATTTAGCAATTTTCTCT…	657
Cimex_lectularius	hemip	bold_database	>HCNC144-09.Cimex_lectularius.COI-5P.HQ105554	ACTTTATATTTTTTATTCGGGATATGAGCAGGTATGCTAGGAACATCAATAAGATGAATTATTCGAATTGAACTTAGACAACCTGGCTCATTTATTGGAGATGATCAAATTTATAATGTAATTGTTACTGCTCATGCTTTTGTAATAATTTTTTTCATAGTTATACCAATTATAATTGGGGGATTTGGGAATTGACTAGTGCCATTGATAATTGGCGCACCTGATATAGCATTCCCTCGACTCAATAATATAAGATTTTGACTTTTACCTCCTTCCTTATTACTTTTGTTAGTCAGAAGAACATCAAGAACAGGTGTAGGGACAGGATGGACAGTTTATCCCCCCTTATCGGGTAACATTGCTCACATAGGATATTCTGTTGACTTTGCGATCTTCAGA…	657
Clogmia_albipunctata	dipte	bold_database	>DIQTB505-12.Clogmia_albipunctata.COI-5P	ACTTTATATTTTATTTTTGGAAGTTGAGCAAGCATAATTGGAACTTCTTTAAGATTAATTATTCGAACAGAATTAGGCCACCCAGGATCTTTAATTGGAAATGACCAAATTTATAATACAATTGTAACTGCTCATGCTTTTATCATAATTTTTTTTATAGTAATACCTATTATAATTGGAGGGTTCGGGAATTGATTAGTTCCTTTAATACTCGGAGCTCCAGATATGGCCTTTCCACGAATAAATAATTTAAGATTTTGACTTTTACCTCCTTCTATACTACTTCTTCTTAATAGATCAATAGTAGACACAGGAGCCGGTACAGGATGAACTGTTTATCCTCCTTTATCAAATATTATTGCACACGGAGGCCCTTCTGTAGACTTGGCTATTTTTTCT…	657
Coboldia_fuscipes	dipte	bold_database	>BBDIV1383-12.Coboldia_fuscipes.COI-5P	ACACTATATTTTATTTTTGGAGCTTGAGCTGGAATAGTGGGGACTTCTTTAAGAATTTTAGTTCGAGCCGAATTAGGACACCCAGGAGCATTAATTGGAGATGATCAAATTTACAATGTAATTGTTACTGCTCATGCCTTTGTTATAATTTTTTTTATAGTTATACCTATTATAATTGGAGGGTTTGGTAATTGATTAGTACCTTTAATATTAGGAGCACCAGATATAGCCTTTCCTCGAATAAATAATATAAGTTTTTGAATATTACCACCATCCCTAACCTTATTATTAACAAGTAGTATAGTAGAAAATGGGGCAGGAACAGGATGAACAGTATACCCTCCCCTGTCCTCAGGAATCGCACATGCAGGAGCATCTGTAGATTTAGCTATTTTTTCT…	657
Condylostylus_patibulatus	dipte	bold_database	>TTDBW612-09.Condylostylus_patibulatus.COI-5P.KM570760	ACCCTTTACTTCATTTTTGGAGCATGAGCTGGTATAGTAGGTACATCACTTAGAATTATTGTACGAGCCGAACTAGGCCATCCAGGAGCACTAATTGGAGATGATCAAATCTACAACGTTATTGTTACAGCTCATGCATTTATTATGATTTTTTTTATAGTAATGCCAATTATGATTGGCGGATTTGGAAACTGGTTAGTCCCCCTAATATTAGGAGCACCAGATATAGCATTCCCACGAATAAATAATATAAGATTTTGAATACTTCCCCCCTCTCTTACACTTCTTTTAGCAAGAAGAATAGTAGAAAACGGGGCCGGAACTGGTTGAACTGTCTATCCACCTCTATCAGCTGGGATTGCTCATGGAGGAGCTTCAGTTGATTTAGCTATTTTTTCA…	657
Copidosoma_floridanum	hymen	bold_database	>JSHYP266-11.Copidosoma_floridanum.COI-5P.KR793914	TTATATTTTATATTTGGAATATGATCTGGAGTAATAGGATTAAGATTAAGAATTTTAATTCGATTAGAATTAGGAAATCCTGGATCTTTAATTGGAAATGATCAAATTTATAATTCTTTAGTTACAGCTCATGCATTCATTATAATTTTTTTTTTCGTTATACCTGTAATAATAGGAGGATTTGGGAACTATTTAATTCCAATAATTATAGGTATTCCTGATATAGCTTTTCCTCGAATAAATAATATAAGATTTTGATTATTACCTCCCAGAATTATATTATTAATTTCTAGAATATTTGTTGGATCTGGAACAGGGACAGGTTGGACTGTTTACCCACCTCTATCTTCTAATTTATCTCATATAGGACCATCAGTAGATTTATCAATTTTTTCTTTA…	648
Cotesia_vestalis	hymen	bold_database	>HYCNE541-11.Cotesia_vestalis.COI-5P.JQ848912	TTAGGATTTTCAATAAGTTTAATTATTCGTTTAGAATTAGGAATGCCTGGGAGTTTAATTGGTAATGATCAAATTTATAATAGAATTGTAACTTCTCATGCATTTATTATAATTTTTTTTATAGTTATACCAGTAATAATTGGTGGATTTGGAAATTGATTAATTCCTTTAATATTAGGTTCTCCAGATATATCTTTTCCTCGAATAAATAATATAAGTTTTTGATTATTAATTCCTTCTTTATTATTATTAATTTTAAGTAGATTTATTAATGTTGGTGTGGGAACAGGTTGAACAGTTTATCCTCCATTATCATTAATTTTAGGTCATGGTGGTATATCTGTTGATTTAGGTATTTTTTCTTTACATTTGGCTGGTGCTTCTTCAATTATAGGTGCT…	621
Culex_quinquefasciatus	dipte	bold_database	>MAMOS1245-12.Culex_quinquefasciatus.COI-5P.KF407607	ACATTATATTTTATTTTTGGGGCTTGAGCTGGAATAGTTGGAACTTCTTTAAGTTTACTAATTCGAGCAGAATTAAGTCAACCAGGTGTATTTATTGGAAATGATCAAATTTATAATGTTATTGTAACTGCTCATGCTTTTATTATAATTTTTTTTATAGTAATACCAATCATAATTGGAGGATTTGGAAATTGATTAGTTCCTTTAATGTTAGGAGCTCCAGATATGGCCTTTCCTCGAATAAATAATATAAGTTTTTGAATACTACCTCCTTCATTGACACTACTACTTTCAAGTAGTTTAGTAGAAAATGGGGCTGGGACTGGATGAACAGTGTATCCCCCTCTTTCATCTGGAACAGCTCATGCTGGAGCTTCAGTAGACTTAGCTATTTTTTCT…	657
Cyphomyrmex_costatus	hymen	bold_database	>ASLAM2092-12.Cyphomyrmex_costatus.COI-5P	CTTTACTTTATTTTAGCAATTTGATCCGGCCTAATCGGATCCGCTATAAGAATACTTATCCGTCTTGAATTAGGTACTTGCCAAAATTTAATTAACAATGATCAAATCTATAATTCCTTAATTACTAATCATGCATTTATTATAATTTTTTTTATAGTTATACCCTTCATAATTGGAGGATTTGGAAATTTTCTTGTCCCTTTAATATTAGGCTCTCCAGATATGGCTTTCCCCCGAATAAATAATATAAGATTTTGACTTTTACCTCCTTCCTTAACTCTTTTAATCATAAGAAATTTTATTTACTCTGGAACAGGAACAGGATGAACTATTTATCCCCCACTTTCTTCTAATACATTCCATAGCGGACCCTCCGTTGATCTCTCAATTTTCTCCTTA…	654
Danaus_plexippus	lepid	bold_database	>MHMXY653-09.Danaus_plexippus.COI-5P.GU666765	ACTTTATATTTTATTTTTGGAATTTGAGCAGGAATAGTTGGGACATCTTTAAGTCTTTTAATTCGAACAGAATTAGGAACTCCTGGATCTTTAATTGGTGATGATCAAATTTATAATACTATTGTTACAGCTCATGCTTTTATTATAATTTTTTTTATAGTTATACCAATTATAATTGGAGGATTTGGTAATTGATTAGTACCTCTAATATTAGGAGCTCCTGATATAGCTTTCCCCCGAATAAATAATATAAGATTTTGACTTTTACCCCCATCATTAATTTTATTAATTTCAAGAAGAATCGTAGAAAATGGTGCAGGAACAGGATGAACAGTTTACCCCCCACTTTCATCAAATATTGCTCATAGAGGATCTTCTGTAGATCTAGCTATTTTTTCT…	657
Dendroctonus_ponderosae	coleo	bold_database	>BBCCN540-10.Dendroctonus_ponderosae.COI-5P.JF888167	ACTTTATATTTTATTTTTGGAGCTTGGTCAGGAATAGTAGGAACATCACTAAGACTTATTATTCGCACAGAACTAGGTATCCCAGGAAGTTTAATTGGAGATGATCAAATTTATAATACTATTGTAACTGCCCACGCATTTATTATAATTTTTTTTATAGTTATACCAATTATAATTGGGGGATTCGGAAACTGATTAATTCCTTTAATGTTAGGAGCACCTGATATAGCCTTTCCACGATTAAATAATATAAGATTCTGATTATTACCTCCTTCATTAACATTTTTGCTTCTTAGAAGAATTATTGATAAAGGGGCAGGAACTGGATGAACAGTATATCCTCCTTTAGCTTCTAATATTTCCCATGAAGGATCCTCAGTTGACTGTGCTATTTTCAGG…	657
Diachasma_alloeum	hymen	bold_database	>SMTPI3281-14.Diachasma_alloeum.COI-5P.KR890748	GTTTTGTATTTTTTGTATGGGATTTGAGCTGGGGTGTTAGGTTTATCTATAAGAATAATTATTCGATTAGAATTAGGGATACCTGGGAGATTGTTAAATGATCAGATTTATAATAGAATAGTAACTGCTCATGCTTTTGTTATAATTTTTTTTACAGTTATACCTATTATAATTGGAGGGTTTGGGAATTGATTAATTCCTTTAATATTAGGGGTTCCTGATATAGCCTTTCCTCGAATAAATAATATAAGATTTTGATTATTGAGACCTTCTATAATTTTGTTAATATTGAGAATATTATTAAATTTAGGTGCTGGAACTGGTTGGACAATTTATCCTCCTTTATCATCTAGATTAGGTCATAGGGGGTTAGCAGTAGATTTATTAATTTTTAGTTTA…	651
Diaphorina_citri	hemip	bold_database	>GBMHH3101-14.Diaphorina_citri.COI-5P.JF509104	ACTTTATACTTTGTTTTCGGAATCTGAGCAGGACTTTTAGGTTTATCTCTTAGAATAATTATCCGTTTGGAATTAAGACAATCTTCTCCAATACTAATTAATGATCAAATTTATAACTCAATTGTAACTGCACACGCTTTTATTATAATTTTTTTTATAACAATACCAATTATTATCGGAGGATTTGGAAACTGATTAGTTCCTCTTATAATTGGAGCTCCCGATATAGCTTTCCCACGATTAAATAATTTAAGATTTTGATTACTTATCCCCTCTATTACATTATTAATCATGAGAAGATTAATTGACCAAGGAGTAGGAACAGGCTGAACAGTTTACCCCCCCTTATCCAATTCTATTTTCCATAGAGGATACTCTATTGATATAGCTATTTTTTCT…	654
Diuraphis_noxia	hemip	bold_database	>GMRMI053-14.Diuraphis_noxia.COI-5P	ACTTTATATTTTTTATTTGGAATTTGATCAGGTATAATTGGATCATCTCTTAGAATTTTAATTCGATTAGAATTAAGACAAATTAATTCAATTATTAATAATAATCAACTATATAATGTAATTGTTACAATTCACGCTTTTATTATAATTTTTTTCATAACTATACCAATTGTTATTGGTGGATTCGGAAACTGATTAATCCCTTTAATAATAGGATGCCCAGACATATCTTTTCCACGATTAAATAATATTAGATTCTGATTATTACCTCCTTCATTAATAATAATAATTTGTAGATTCATAATTAATAATGGAACAGGAACAGGATGAACTATTTATCCACCATTATCAAATAATATTGCTCATAATAATATTTCAGTTGATTTAACTATTTTTTCT…	657
Drosophila_albomicans	dipte	bold_database	>GBDP5085-08.Drosophila_albomicans.COI-5P.EU493584	ACTTTGTATTTTATTTTTGGGGCATGGGCCGGAATAGTTGGAACATCTTTAAGAATTTTAATTCGAGCAGAATTAGGTCACCCAGGAGCCTTAATTGGAGATGATCAAATTTATAATGTAATTGTTACAGCTCATGCTTTTATTATAATTTTTTTTATAGTTATACCTATTATAATTGGAGGATTTGGAAATTGATTAGTTCCTTTAATATTGGGAGCCCCAGATATGGCCTTTCCTCGAATAAATAATATAAGTTTTTGACTTCTTCCTCCAGCTTTATCCCTTCTTCTAGTCAGTAGTATAGTGGAAAATGGAGCCGGAACAGGGTGAACTGTTTACCCTCCTCTATCATCAGGAATTGCACATGGTGGGGCTTCTGTTGACTTAGCAATTTTCTCT…	657
Drosophila_americana	dipte	bold_database	>GBMIN32089-13.Drosophila_americana.COI-5P.JN019918	ACATTATATTTTATTTTCGGGGCTTGAGCAGGAATAGTTGGAACATCGTTAAGAATTTTAATCCGGGCTGAATTAGGACACCCCGGAGCCTTAATTGGTGATGACCAAATTTATAATGTAATTGTTACAGCCCATGCTTTTATTATAATTTTTTTCATAGTTATACCAATTATAATTGGAGGATTTGGAAATTGACTTGTACCTTTAATATTAGGAGCTCCTGATATAGCTTTCCCTCGTATAAATAATATAAGATTTTGACTTTTACCCCCTGCTTTATCGTTATTATTAGTTAGAAGAATAGTTGAAAACGGAGCCGGAACAGGTTGAACAGTTTACCCACCTTTATCTGCAGGAATTGCTCATGGGGGAGCTTCTGTAGATTTAGCTATTTTTTCT…	657
Drosophila_ananassae	dipte	bold_database	>SYC10421-14.Drosophila_ananassae.COI-5P.KX052956	ACATTATATTTTATTTTTGGAGCTTGAGCTGGAATAGTTGGAACTTCACTAAGTATTTTAATTCGAGCTGAATTAGGACACCCTGGAGCTTTAATTGGAGATGATCAAATTTATAACGTTATTGTAACAGCACACGCTTTTATTATAATTTTTTTCATGGTTATACCAATTATAATTGGAGGATTTGGGAATTGATTAGTTCCTTTAATATTAGGAGCACCTGATATAGCATTCCCACGAATAAATAATATAAGATTTTGATTACTACCCCCTGCTCTTTCTCTATTATTAGTAAGAAGAATAGTTGAAAATGGAGCTGGTACTGGGTGAACAGTTTACCCACCTCTTTCAGCTGGAATTGCTCATGGAGGGGCTTCAGTTGATCTAGCTATTTTTTCA…	657
Drosophila_bipectinata	dipte	bold_database	>GBDP18311-15.Drosophila_bipectinata.COI-5P.KP863317	ATAGTAGGAACTTCACTAAGAATTTTAATTCGAGCTGAATTAGGACACCCTGGAGCATTAATTGGAGATGACCAAATTTATAATGTAATTGTAACAGCACATGCTTTTATTATAATTTTTTTTATAGTAATACCAATTATAATTGGAGGATTTGGAAATTGATTAGTACCTTTAATATTAGGAGCTCCTGATATAGCATTCCCACGAATAAATAATATAAGATTTTGATTACTTCCTCCTGCTCTTTCTCTTTTATTAGTTAGAAGAATGGTTGAAAACGGAGCTGGAACAGGATGAACAGTTTATCCACCTCTTTCAGCTGGAATTGCTCATGGAGGAGCTTCAGTTGATTTAGCAATTTTTTCACTTCATTTAGCTGGAATCTCATCAATTTTAGGA…	570
Drosophila_busckii	dipte	bold_database	>TTMDI471-10.Drosophila_busckii.COI-5P.HQ981636	ACTCTATATTTTATTTTCGGAGCTTGAGCTGGAATAGTAGGTACATCTTTAAGAATTTTAATTCGAGCAGAATTGGGACATCCCGGAGCCTTAATCGGAGATGATCAAATTTATAATGTTATTGTAACTGCTCATGCTTTTATTATAATTTTTTTTATAGTTATACCTATTATAATTGGAGGGTTTGGTAATTGATTGGTTCCTTTAATGTTAGGGGCCCCTGATATAGCATTCCCCCGAATAAATAATATAAGATTTTGACTTTTACCCCCAGCTTTAACACTATTATTGGTAAGAAGAATGGTTGAAAACGGAGCTGGTACGGGATGAACTGTTTACCCACCCCTATCTGCTGGAATCGCACATGGAGGAGCATCGGTAGATTTAGCAATTTTCTCT…	657
Drosophila_erecta	dipte	bold_database	>GBMIN18871-13.Drosophila_erecta.COI-5P.JQ679121	ACTTTATATTTTATTTTTGGAGCTTGAGCTGGAATAGTCGGAACTTCTCTAAGAATTTTAATTCGAGCAGAATTAGGACACCCAGGAGCATTGATCGGAGATGATCAAATTTATAATGTAATTGTTACTGCACATGCTTTTATTATAATTTTTTTTATAGTAATACCAATTATAATTGGAGGATTCGGAAATTGATTAGTACCTTTAATATTAGGAGCCCCTGATATAGCATTCCCACGAATAAATAATATAAGATTTTGATTACTACCCCCCGCTCGTTCATTATTGTTAGTAAGTAGAATAGTTGAAAACGGGGCTGGAACAGGTTGAACTGTTTACCCTCCTTTATCTTCAGGTATTGCTCATGGTGGAGCTTCAGTAGATTTAGCTATTTTTTCT…	657
Drosophila_grimshawi	dipte	bold_database	>HIDNA052-14.Drosophila_grimshawi.COI-5P	ATAGTAGGAACATCTTTAAGAATTTTAATTCGAGCTGAATTAGGACATCCAGGAGCTTTAATCGGAGATGACCAAATTTATAATGTTATTGTTACTGCTCATGCTTTTGTTATGATTTTTTTTATAGTTATACCAATTATAATTGGGGGATTCGGAAATTGATTAGTTCCTTTAATACTAGGAGCTCCTGATATAGCATTCCCTCGAATAAATAATATAAGTTTTTGATTACTTCCCCCTGCTCTAACACTTTTATTAGTAAGAAGTATAGTAGAAAATGGAGCTGGAACAGGTTGAACTGTTTATCCTCCTTTATCTTCAGGAATTGCTCATGGGGGTGCTTCTGTTGATTTAGCTATTTTCTCTTTACATTTAGCCGGAATTTCATCAATTTTAGGA…	624
Drosophila_kikkawai	dipte	bold_database	>GBDPD179-14.Drosophila_kikkawai.COI-5P.AB669734	ACTTTATATTTTATTTTTGGAGCTTGAGCAGGAATAGTTGGAACATCTCTAAGAATTTTAATTCGAGCTGAATTAGGACATCCCGGAGCTTTGATTGGAGATGATCAAATTTATAATGTTATTGTAACAGCCCATGCTTTTATTATAATTTTTTTTATAGTTATACCAATTATAATTGGAGGATTTGGAAATTGATTAGTTCCCTTAATATTAGGAGCCCCTGATATAGCATTTCCTCGAATAAATAATATAAGATTTTGATTACTTCCTCCTGCTCTTTCACTTTTATTGGTAAGAAGAATAGTTGAAAATGGAGCTGGTACTGGATGAACAGTATATCCACCTTTATCTTCAGGAATTGCTCATGGAGGAGCTTCTGTAGATTTAGCAATTTTTTCA…	657
Drosophila_melanogaster	dipte	bold_database	>BBDEE689-10.Drosophila_melanogaster.COI-5P.HQ551913	ACTTTATATTTTATTTTTGGAGCTTGAGCTGGAATAGTTGGAACATCTTTAAGAATTTTAATTCGAGCTGAATTAGGACATCCTGGAGCATTAATTGGAGATGATCAAATTTATAATGTAATTGTAACTGCACATGCTTTTATTATAATTTTTTTTATAGTTATACCTATTATAATTGGTGGATTTGGAAATTGATTAGTGCCTTTAATATTAGGTGCTCCTGATATAGCATTTCCACGAATAAATAATATAAGATTTTGACTTCTACCTCCTGCTCTTTCTTTACTATTAGTAAGTAGAATAGTTGAAAATGGAGCTGGGACAGGATGAACTGTTTATCCACCTCTATCCGCTGGAATTGCTCATGGTGGAGCTTCAGTTGATTTAGCTATTTTTTCT…	657
Drosophila_mojavensis	dipte	full_genome	>gi|91922806:7277-7933 Drosophila mojavensis strain TSC#15081-1352.22 Ctg01_9978, whole genome shotgun sequence	ACTTTATATTTTATTTTCGGAGCTTGAGCTGGAATAGTGGGAACCTCTTTAAGAATTTTAATTCGTACTGAATTAGGTCATCCAGGTGCACTAATTGGAGATGATCAAATTTATAATGTAATTGTTACAGCACACGCTTTTGTAATAATTTTTTTTATAGTAATACCTATTATAATTGGAGGATTTGGAAATTGACTAGTACCTTTAATACTTGGGGCCCCTGATATAGCATTCCCTCGAATAAATAATATAAGATTTTGACTTTTACCCCCAGCTTTAACTTTATTATTAGTAAGCAGTATAGTTGAAAACGGAGCTGGAACAGGGTGAACTGTCTACCCCCCGCTATCTTCAGGTATTGCCCACGGAGGAGCCTCAGTAGATTTAGCAATTTTTTCT…	657
Drosophila_persimilis	dipte	bold_database	>CYTC4459-12.Drosophila_persimilis.COI-5P.BK006337	ACATTATATTTTATTTTTGGAGCATGAGCCGGTATAGTAGGGACATCTTTGAGAATTTTAATTCGAGCTGAATTAGGGCATCCAGGAGCTTTAATTGGAGATGATCAAATTTATAACGTAATTGTTACAGCTCATGCATTTATTATGATTTTTTTTATAGTAATACCTATTATAATTGGAGGATTTGGAAATTGATTAGTTCCTTTAATACTAGGAGCTCCTGATATAGCTTTTCCTCGGATAAATAATATAAGATTCTGATTATTACCTCCTGCTCTTTCTCTTTTATTAGTAAGAAGAATAATTGAAAATGGGGCTGGTACTGGGTGAACAGTTTACCCACCACTATCATCAGGAATTGCACATGGAGGTGCATCTGTTGATTTAGCAATTTTTTCT…	657
Drosophila_pseudoobscura	dipte	bold_database	>GBDP5038-08.Drosophila_pseudoobscura.COI-5P.EU493633	ACATTATATTTTATTTTTGGGGCATGAGCCGGTATAGTAGGGACATCTTTGAGAATTTTAATTCGAGCTGAATTAGGGCATCCAGGAGCTTTAATTGGAGATGATCAAATTTATAACGTAATTGTTACAGCTCATGCATTTATTATGATTTTTTTTATAGTAATACCTATTATAATTGGAGGATTTGGAAATTGATTAGTTCCTTTAATACTAGGAGCTCCTGATATAGCTTTTCCTCGGATGAATAATATAAGATTCTGATTATTACCTCCTGCTCTTTCTCTTTTATTAGTAAGAAGAATAGTTGAAAATGGAGCTGGTACTGGGTGAACAGTTTACCCACCACTATCATCAGGAATTGCACATGGAGGTGCATCTGTTGATTTAGCAATTTTTTCT…	657
Drosophila_rhopaloa	dipte	full_genome	>gi|449577224:267-923 Drosophila rhopaloa Contig8856, whole genome shotgun sequence	ACTTTATATTTTATTTTTGGAGCTTGAGCCGGAATAGTAGGAACATCTTTAAGAATTTTAATTCGAGCTGAATTAGGTCATCCAGGAGCATTAATTGGAGATGATCAAATTTACAATGTAATTGTTACTGCACATGCTTTTATTATAATTTTTTTTATAGTAATACCAATTATAATTGGAGGATTTGGTAATTGATTAGTACCTTTAATATTAGGAGCTCCAGATATAGCATTCCCACGAATAAATAATATAAGATTTTGATTACTACCCCCTGCTCTTTCTTTATTATTAGTGAGAAGAATGGTTGAAAACGGAGCTGGAACAGGATGAACAGTTTATCCTCCCCTTTCGGCTGGAATTGCTCATGGAGGTGCTTCAGTAGATTTAGCAATTTTTTCT…	657
Drosophila_sechellia	dipte	bold_database	>GBDP2869-06.Drosophila_sechellia.COI-5P.M57908	ACTTTATATTTTATCTTTGGAGCCTGAGCTGGAATAGTCGGAACATCATTAAGAATTTTAATTCGAGCCGAATTAGGTCACCCTGGAGCATTAATTGGAGATGATCAAATTTATAATGTAATTGTAACTGCACATGCTTTTATTATAATTTTTTTTATAGTTATACCTATTATAATTGGTGGATTCGGAAATTGATTAGTACCTTTAATATTAGGTGCTCCTGATATAGCATTCCCACGAATAAATAATATAAGATTTTGATTACTACCCCCTGCTCTTTCTTTATTATTAGTAAGAAGAATAGTTGAAAACGGAGCTGGAACAGGATGAACTGTTTATCCACCTTTATCTGCTGGAATTGCCCATGGTGGAGCTTCAGTTGATTTAGCTATTTTTTCT…	657
Drosophila_simulans	dipte	bold_database	>BBDCQ829-10.Drosophila_simulans.COI-5P.JN291600	ACTTTATATTTTATCTTTGGAGCTTGAGCTGGGATAGTCGGAACATCATTAAGAATTTTAATTCGAGCCGAATTAGGACATCCTGGAGCATTAATCGGAGATGACCAAATTTATAATGTAATTGTAACTGCACATGCTTTTATTATAATTTTTTTTATAGTTATACCTATTATAATTGGTGGATTTGGAAATTGATTAGTGCCTTTAATATTAGGTGCCCCTGATATAGCATTCCCGCGAATAAATAATATAAGATTTTGATTACTACCCCCTGCTCTTTCTTTATTATTAGTGAGAAGAATAGTTGAAAACGGAGCTGGGACAGGATGAACTGTTTACCCACCTTTATCTGCTGAAATTGCCCACGGTGGAGCTTCAGTTGATTTAGCTATTTTTTCT…	657
Drosophila_suzukii	dipte	bold_database	>GBMIN38727-13.Drosophila_suzukii.COI-5P.HM636439	TCCAGGAGCATTAATTGGAGATGACCAAATTTATAACGTAATTGTTACCGCACATGCTTTTATTATAATTTTTTTTATAGTAATACCAATTATAATTGGAGGATTTGGAAATTGATTAGTTCCATTAATATTAGGGGCCCCAGATATAGCATTCCCACGAATAAATAATATAAGATTTTGACTACTGCCTCCTGCTCTTTCTTTATTATTAGTGAGAAGAATGGTTGAAAACGGAGCTGGAACAGGTTGAACTGTTTACCCACCTCTTTCTGCTGGAATTGCTCATGGAGGGGCTTCAGTAGATTTAGCAATTTTTTCATTACATCTAGCCGGAATTTCTTCAATTTTAGGAGCTGTAAATTTTATTACAACTGTAATTAATATACGATCAACGGGTAT…	577
Drosophila_takahashii	dipte	bold_database	>GBDP18328-15.Drosophila_takahashii.COI-5P.KP863185	TGGAGATGATCAAATTTATAATGTAATTGTTACTGCACATGCTTTTATTATAATTTTTTTTATAGTAATACCAATTATAATTGGAGGGTTTGGTAATTGATTAGTACCATTAATACTTGGAGCACCAGATATAGCATTCCCACGAATAAATAATATAAGATTTTGATTACTACCACCAGCTCTTTCTTTATTATTAGTAAGAAGAATGGTTGAAAACGGAGCTGGTACAGGTTGAACTGTTTACCCTCCCCTTTCTTCCGGAATCGCTCATGGAGGAGCTTCAGTAGATTTAGCAATTTTTTCTTTACACTTAGCTGGAATTTCTTCAATTTTAGGGGCTGTAAATTTTATTACTACTGTAATTAATATACGATCAACTGGAATTACATTAGATCGAAT…	529
Drosophila_virilis	dipte	bold_database	>GBMIN31997-13.Drosophila_virilis.COI-5P.JN019869	ACATTATATTTTATTTTCGGTGCTTGAGCAGGAATAGTTGGAACATCTTTAAGAATTTTAATTCGAGCTGAATTAGGACATCCAGGAGCTTTAATTGGTGATGACCAAATTTATAATGTAATTGTTACAGCTCATGCTTTTATTATGATTTTTTTTATAGTTATACCAATTATAATTGGAGGATTTGGAAATTGACTTGTACCTTTAATATTAGGAGCTCCTGATATAGCTTTCCCACGAATAAATAATATAAGATTTTGACTTTTACCCCCCGCTTTATCATTATTATTAGTTAGAAGAATAGTTGAAAACGGAGCTGGAACAGGGTGAACAGTTTACCCTCCATTATCAGCAGGAATTGCTCATGGAGGAGCTTCTGTAGATTTAGCTATTTTCTCT…	657
Drosophila_willistoni	dipte	bold_database	>GBMIN23960-13.Drosophila_willistoni.COI-5P.JN705932	ACATTATATTTTATTTTTGGAGCATGAGCTGGAATAGTAGGAACATCTCTAAGAATTTTAATTCGAGCCGAACTTGGACACCCTGGAGCATTAATTGGTGATGATCAAATTTATAATGTAATTGTTACAGCTCACGCTTTTATTATGATTTTTTTCATAGTAATACCTATTATAATTGGAGGATTTGGAAATTGATTAGTACCTCTTATATTAGGGGCACCTGATATAGCTTTCCCTCGAATAAATAATATAAGTTTTTGACTTCTTCCTCCTGCTTTATCTCTTTTATTAGTAAGAAGTATAGTTGAAAATGGAGCTGGAACAGGTTGAACAGTTTACCCACCTTTATCAGCAGGAATTGCTCATGGAGGAGCTTCAGTTGATCTGGCTATTTTCTCT…	657
Drosophila_yakuba	dipte	bold_database	>GBDP7890-09.Drosophila_yakuba.COI-5P	ACTTTATATTTCATTTTTGGAGCTTGAGCCGGAATAGTAGGAACATCTTTAAGAATTTTAATTCGAGCAGAATTAGGTCATCCAGGAGCATTAATTGGAGATGATCAAATTTATAATGTAATTGTTACTGCACATGCTTTTATTATAATTTTTTTTATAGTAATACCTATTATAATTGGGGGGTTTGGAAATTGATTAGTGCCTTTAATATTAGGAGCTCCTGACATAGCATTCCCACGAATAAATAATATAAGATTTTGATTACTACCTCCTGCTCTTTCTTTATTATTAGTAAGAAGAATAGTTGAAAACGGAGCTGGTACAGGTTGAACTGTTTACCCTCCTTTATCTTCAGGTATCGCTCATGGTGGAGCTTCTGTAGATTTAGCTATTTTTTCT…	657
Dufourea_novaeangliae	hymen	bold_database	>BBHEC487-09.Dufourea_novaeangliae.COI-5P.HM414187	TTATATTTCATTTTCGCAATATGAGCAGGAATAATTGGATCATCAATAAGAATAATTATCCGAATACAATTAAGAGCACCAGGAAACTGATTAAATAATGATCAAATCTACAACTCAATTGTAACCTCACACGCATTCGTAATAATCTTTTTTATAGTAATACCTTTCATAATTGGAGGATTTGGAAACTGACTAGTACCTTTAATAATTGGAGCTCCTGATATAGCATTCCCCCGAATAAATAACATAAGATTCTGATTACTATTACCCTCAATATTTTTATTATTACTTAGAAGAATTATAAATTCAGGATCAGGAACAGGATGAACAGTATACCCACCTTTATCTTCATTAATATATCATCCCTCTAATTCTGTAGATATAACAATTTTCTCACTA…	654
Ephydra_gracilis	dipte	full_genome	>gi|824222393:7685-8332 Ephydra gracilis scaffold7571, whole genome shotgun sequence	ACTCTTTATTTTATCTTCGGAGCTTGAGCAGGAATAGTAGGAACTTCATTAAGTATTTTAATTCGAGCTGAATTAGGTCATCCAGGTGCATTAATTGGAGATGACCAAATTTATAATGTAATTGTTACTGCTCATGCTTTTGTAATAATTTTTTTTATAGTAATACCAATTATAATTGGAGGATTTGGAAATTGATTAGTTCCATTAATACTTGGAGCTCCAGATATAGCATTCCCTCGAATAAATAATATNGCTCCTGATATAGCATTTCCTCGAATAAATAATAAAAGTTTTTGATTCCTACCTCCTGCATTAACACATTTACTAGTTAGTAGAATAGTAGAAAACGGAACTGGTACAGGATGAACTGTTTACCCTCCGTTCTCAGCAGGAATTGCA…	648
Ephydra_hians	dipte	bold_database	>BBDIT965-11.Ephydra_hians.COI-5P	ACTCTTTATTTTATTTTTGGAGCATGAGCAGGAATAGTAGGAACATCTTTAAGAATTCTAATTCGAGCAGAATTAGGACATCCTGGAGCATTAATTGGTGATGACCAAATTTATAATGTAATTGTTACTGCCCATGCTTTTGTAATAATTTTCTTCATAGTAATACCTATTATAATTGGAGGATTTGGAAATTGATTAGTTCCTTTAATATTAGGAGCTCCTGATATAGCCTTTCCTCGAATAAATAATATAAGTTTTTGATTATTACCTCCTGCTTTAACTCTTTTACTAGTAAGTAGTATAGTAGAAAACGGGGCTGGTACAGGTTGAACTGTTTACCCACCTTTATCCGCAGGGATTGCTCATGGAGGGGCTTCAGTTGACTTAGCTATTTTCTCT…	657
Eristalis_dimidiata	dipte	bold_database	>TTDBW266-09.Eristalis_dimidiata.COI-5P.KR522663	ACTTTATATTTCGTATTTGGAACATGAGCAGGTATAGTAGGAACTTCACTAAGAATTTTAATTCGAGCTGAATTAGGTCATCCAGGAGCATTAATTGGAGATGATCAAATTTATAACGTAATTGTAACAGCTCATGCCTTTGTTATAATTTTCTTTATAGTTATACCTATTATAATTGGAGGATTTGGAAATTGATTAGTTCCTCTTATATTAGGAGCTCCTGATATAGCATTTCCCCGAATAAATAATATAAGTTTCTGACTTTTACCTCCTTCTTTAACTTTACTATTAGTAAGTAGTATAGTAGAAAATGGAGCTGGAACAGGATGAACTGTTTACCCTCCTTTATCAAGTAATATTGCACATGGAGGAGCTTCAGTTGATTTAGCAATTTTTTCA…	657
Eufriesea_mexicana	hymen	full_genome	>gb|LLKC01002006.1|:1839-2492 Eufriesea mexicana contig2006, whole genome shotgun sequence	TTATATTTTACATTAGCTATATGATCAGGAATAATTGGTTCTTCGATAAGTTTTGTAATTCGAATAGAATTGAGAATTCCTGGTAGTTTAATTAAAAATGATCAGCTTTATAATACTTTAGTTACAAGTCATGCTTTTTTAATAATTTTTTTTATAGTTATACCATTTTTAATTGGTGGTTTTGGAAATTGATTAATTCCTTTAATATTAAGTGCTCCAGATATATCTTTTCCTCGAATAAATAATATTAGATTTTGATTATTACCTCCATCATTATTATTATTATTAACTAGAAGAATATTTAATTTTACATCAGGGACAGGTTGAACAATTTATCCTCCTTTATCAAATTATATATTTCATTCTTCTCCTTCAGTTGATTTAACAATTTTTTCATTA…	654
Eutreta_diana	dipte	full_genome	>gi|824950756:119-856 Eutreta diana scaffold298490, whole genome shotgun sequence	ACATTATATTTTATCTTCGGAGCTTGAGCAGGAATAATTGGTACTTCATTAAGAATTTTAATTCGTGCTGAATTAGGCCATCCAGGAGCTCTAATTGGAAATGATCAAATTTATAATGTTATTGTTACATCTCATGCATTTGTAATAATTTTTTTTATAGTTATACCAATTATAATTGGAGGATTTGGAAATTGATTAATTCCTCTTATATTGGGAGCCCCTGATATAGCTTTTCCCCGAATAAATAATATGAGTTTTTGATTATTACCTCCTTCTCTTACATTATTACTAGTCAGAAGTATAGTAGAAAACGGAGCCGGAACAGGTTGAACTGTTTATCCANTAAAATGGAGCCGGAACAGGTTGAACTGTTTATCCTCCTCTTCCATCTATCATTGC…	738
Fopius_arisanus	hymen	bold_database	>GBAHB402-13.Fopius_arisanus.COI-5P.JX240385	GTTTTATATTTTTTATTTGGAATTTGGTCGGGGATAGTTGGTTTATCAATAAGTTTAATTATTCGAATAGAATTAGGAACACCTGGTAGTTTATTAATAAATGATCAGATTTATAATAGAATAGTTACTGCTCATGCTTTTATTATAATTTTTTTTATAGTTATACCAGTGATAATTGGTGGTTTTGGAAATTGGTTAATTCCTTTAATATTAGGTGCTCCTGATATAGCTTTTCCACGAATAAATAATATAAGATTTTGATTATTAATTCCATCATTATTATTATTAGTTTTAAGAGGTTTATTAAATGTTGGTGTGGGTACTGGATGAACAGTTTATCCCCCTTTATCTTCTTTAGTAGGTCATGGGGGAATTTCAGTTGATTTAGCTATTTTTTCT…	657
Frankliniella_occidentalis	thysa	bold_database	>BBTHW080-10.Frankliniella_occidentalis.COI-5P.HQ930594	TTATATTTTTTATTTGGATTTTGATCAGGTATATTTGGTTTATCATTAAGTATATTAATCCGATTAAACTTACGAACATCTTTTAAACTATTTATTAGAAATGACCAATTTTATAATTCAGTAGTAACAGCCCATGCATTCGTAATAATTTTTTTTACAGTTATACCAATTATAATTGGTGGGTTTGGTAATTGATTAGTACCTTTAATATTAGGAGCCCCAGATATAGCATTTCCTCGACTTAATAATATAAGATTTTGACTTCTTCCACCCTCTTTAACATTGTTAATCATAGGTTTATCAAAGGATGGTGCAGGAACAGGATGAACGGTTTACCCACCTTTATCAACTTTTTATCACTCTGGACCATCAGTAGATTTAACTATTTTTTCTCTTCAT…	651
Gerris_buenoi	hemip	bold_database	>CNCHB927-11.Gerris_buenoi.COI-5P.KR032663	ACTCTATATTTTATACTTGGAATATGATCAGGGATAATTGGTATATCAATAAGATGAATTATTCGAATTGAATTAGGACAACCAGGATCATTTATTGGAAATGATCAAATTTATAACGTGATTGTTACAGCTCATGCTTTTATTATAATTTTTTTCATAGTTATACCAATCATAATTGGTGGATTTGGAAATTGGCTTGTCCCTTTAATAATTGGAGCCCCAGATATAGCCTTTCCACGAATAAATAATATAAGATTCTGACTTTTACCCCCCTCATTAACATTATTACTTGTAGGAAGTTTAGTTGATGCTGGAGCAGGAACAGGTTGAACTGTTTATCCACCACTATCAAGTAATATTGCACATAATGGAGCATCAGTAGATTTAACAATTTTCTCA…	657
Glossina_austeni	dipte	bold_database	>GBDP2933-07.Glossina_austeni.COI-5P.EF531198	TCTGGGATAATTGGAACCTCATTAAGAATTCTTGTGCGAGCTGAACTAGGCCACCCAGGAGCTTTAATTGGAGATGATCAAATTTATAATGTAATTGTTACAGCTCATGCATTTATTATAATTTTCTTTATAGTTATACCTATTATAATTGGAGGATTTGGTAACTGACTAGTCCCTTTAATATTAGGAGCCCCTGATATAGCATTCCCTCGAATAAATAACATAAGATTCTGGCTTCTTCCCCCTGCTTTGTCCCTTCTTTTAATAAGAAGTATAGTGGAAAATGGAGCTGGGACAGGATGAACAGTATACCCCCCACTTTCCTCTATTATTGCTCATGGAGGAGCTTCAGTAGATTTAGCTATTTTTTCACTCCATTTAGCAGGTATTTCATCGATC…	579
Glossina_brevipalpis	dipte	bold_database	>GBDP2932-07.Glossina_brevipalpis.COI-5P.EF531199	TCTGGAATAGTTGGAACTTCATTAAGAATTTTAGTCCGAGCAGAATTAGGTCATCCAGGTGCTTTAATTGGAGATGATCAAATTTATAATGTAATTGTTACAGCTCATGCATTTATTATAATTTTTTTTATAGTAATACCAGTAATAATTGGAGGGTTCGGAAATTGATTAGTACCTTTAATATTAGGAGCTCCAGATATAGCTTTCCCTCGAATAAATAACATAAGATTTTGACTTTTACCCCCTTCTTTAACCCTTCTCCTAGTAAGAAGAATAACTGAAAATGGAGCTGGTACAGGATGAACTGTTTACCCACCCCTATCTTCTGTAATTGCTCATGGTGGAGCTTCAGTTGATTTAGCTATTTTTTCCTTACATTTAGCTGGAATCTCTTCTATT…	588
Glossina_fuscipes	dipte	bold_database	>GBDP6414-09.Glossina_fuscipes.COI-5P.EF531226	TCTGGGATAATTGGAACTTCTTTAAGAATTTTAGTACGAGCTGAACTTGGTCATCCAGGAGCTTTAATTGGAGACGACCAAATTTATAATGTTATTGTTACAGCTCACGCTTTTATTATAATTTTTTTTATAGTAATACCTATTATAATCGGAGGATTTGGTAATTGATTAGTTCCGTTAATACTNGGAGCTCCTGATATAGCTTTTCCTCGAATAAACAATATAAGATTCTGACTTTTACCTCCTGCATTATCACTTCTCCTAATAAGAAGAATAGTTGAAAATGGAGCCGGGACTGGTTGAACTGTCTACCCCCCACTCTCATCTATCATCGCTCATGGGGGAGCTTCAGTTGATTTAGCTATTTTCTCTCTTCACTTAGCAGGAATTTCATCGATT…	591
Glossina_morsitans	dipte	bold_database	>GBMIN18739-13.Glossina_morsitans.COI-5P.JQ246706	ACCTTATATTTTATTTTTGGTACATGATCTGGAATAGTTGGAACCTCTTTAAGAATTTTAGTACGAGCTGAATTAGGGCATCCAGGAGCATTAATTGGAGATGATCAAATTTATAATGTAATTGTTACAGCTCATGCATTCGTTATAATTTTTTTTATAGTAATACCTATTATAATTGGAGGTTTTGGAAATTGATTAGTTCCTTTAATGCTAGGAGCTCCTGATATAGCATTTCCTCGAATAAATAATATAAGATTTTGATTACTTCCTCCTGCTTTATCTCTCCTTTTGATGAGAAGAATAGTAGAAAATGGAGCTGGAACTGGATGAACTGTATACCCCCCACTTTCATCTATTATTGCTCATGGAGGAGCTTCAGTAGATTTAGCTATTTTTTCT…	657
Glossina_pallidipes	dipte	bold_database	>GBDP2930-07.Glossina_pallidipes.COI-5P.EF531201	TCTGGGATAATTGGAACCTCATTAAGAATCTTAGTGCGTGCTGAACTAGGACACCCAGGAGCCTTAATTGGAGATGATCAAATTTATAACGTTATTGTTACAGCACATGCATTTATTATAATTTTTTTCATAGTAATACCTATTATAATTGGAGGATTTGGAAATTGATTAGTCCCTTTAATATTAGGAGCTCCCGATATAGCATTCCCCCGAATAAATAATATAAGATTTTGACTTCTTCCTCCTGCTTTGTCCCTTCTTCTAATAAGAAGTATAGTGGAAAATGGAGCCGGGACAGGATGAACTGTATACCCTCCACTTTCCTCTATTATTGCTCATGGAGGAGCTTCAGTTGATTTAGCTATTTTTTCACTTCATTTAGCAGGTATTTCATCAATT…	588
Glossina_palpalis	dipte	bold_database	>GBDP2929-07.Glossina_palpalis.COI-5P.EF531202	TCTGGAATAATTGGTACCTCTTTAAGAATTTTAGTACGAGCTGAACTAGGTCATCCAGGAGCTTTAATTGGAGATGATCAAATTTATAATGTAATTGTTACAGCTCACGCTTTTATTATAATTTTTTTTATAGTAATACCTATTATAATTGGAGGATTTGGAAATTGATTAGTTCCGTTAATGCTGGGGGCTCCTGATATAGCATTCCCTCGAATAAATAATATAAGATTTTGACTTCTGCCTCCTGCACTTTCGCTTCTCTTGATGAGAAGAATAGTTGAAAATGGAGCCGGGACTGGTTGAACTGTCTACCCCCCACTCTCATCTATCATCGCGCATGGGGGAGCTTCAGTTGATCTAGCTATTTTCTCTCTTCACTTAGCAGGAATTTCATCGATT…	591
Habropoda_laboriosa	hymen	full_genome	>gi|913666104:2281-2934 Habropoda laboriosa contig26870, whole genome shotgun sequence	ATTTATATTGCTTTTGCTTTATGGTCGGGGATGGTTGGAACTTCTTTGAGTATAATTATTCGTATGGAGTTGAGTAGTCCTGGGATATGAATTAATAATGATCAAATTTATAATTCTATTGTGACTGCTCATGCTTTTATAATAATTTTTTTTATGGTTATACCATTTATAATTGGTGGTTTTGGTAATTGGTTGGTTCCTTTAATGATTGGATCTCCTGACATAGCTTTTCCTCGTATAAATAATATTAGGTTTTGATTACTTCCTCCTTCTTTAATTTTATTAATTATAAGTAATTTATTTCAAGTTAGGCCTGGTACTGGATGAACGGTTTATCCTCCTTTATCTTCTTATATATTTCATTCTTCACCTTCGGTTGATTTTACTATTTTTTCTTTA…	654
Halyomorpha_halys	hemip	bold_database	>GBMHH1121-13.Halyomorpha_halys.COI-5P.KC510116	ACTCTATACTTTATCTTCGGGATATGATCTGGAATAGTAGGATCAGCTATAAGATTAATTATCCGTATCGAATTAGGACAGCCTGGAAGATTTATTGGTAATGATCAAATTTATAATGTAATTGTAACAGCACATGCATTTGTAATAATTTTCTTTATAGTAATACCAATCATAATTGGAGGATTCGGTAATTGATTAGTCCCTTTAATAATTGGAGCACCTGATATAGCCTTCCCACGATTAAATAATATAAGATTCTGATTATTACCCCCTTCATTAACTTTATTATTAATAAGAAGAATAGCAGAATCAGGAGCTGGGACAGGATGAACAGTCTACCCTCCCTTATCGAGTAATATCTCACATAGAGGAGCATCAGTTGATTTAGCTATTTTTTCC…	657
Harpegnathos_saltator	hymen	full_genome	>gi|304608356:6858-7511 Harpegnathos saltator strain R22 G/1 HarSal_1.0_3.contig6221, whole genome shotgun sequence	TTATATTTTCTTTTAGCTATTTATTCAGGCATAATTGGCTCATCCATAAGTATAATTATTCGATTAGAATTAGGCACCTGTAACTCAATGATTTATAATGATCAAATTTATAACACATTAATCACAAGGCATGCATTTATTATAATTTTTTTTATAGTAATACCATTTATAATTGGTGGATTTGGAAATTATCTTGTTCCTTTAATATTAGGCTCTCCTGATATAGCCTATCCTCGAATAAATAATATAAGATTTTGACTTTTACCACCTTCATTAATTTTATTAACAATAAGAAGTCTAGTCTATAGAGGAGTAGGTACAGGATGAACAATTTATCCTCCTCTTTCTTCTAATCTTTATCATAATGGATATTCAGTAGATCTTTCAATTTTTTCTTTA…	654
Heliconius_ethilla	lepid	bold_database	>GBGL18962-15.Heliconius_ethilla.COI-5P.KP074797	ACTTTATATTTTATTTTCGGAATTTGAGCAGGAATAGTTGGAACATCTCTTAGTATTTTAATTCGAATAGAATTAGGAAATCCAGGATCATTAATTGGTGATGATCAAATTTATAATACTATTGTTACAGCTCATGCTTTTATTATAATTTTTTTTATAGTTATACCTATTATAATTGGAGGATTTGGAAATTGATTAGTACCATTAATATTGGGAGCTCCTGATATAGCTTTCCCTCGAATAAATAACATAAGATTTTGACTTTTACCCCCATCATTAATTTTATTAATTTCAAGAAGAATTGTAGAAAATGGAGCAGGAACAGGATGAACAGTTTATCCCCCACTTTCATCTAATATTGCTCATGGAGGATCATCTGTTGATTTAGCTATTTTTTCA…	657
Heliconius_hecale	lepid	full_genome	>gi|963931801:1998-2654 TPA: Heliconius hecale felix genome assembly Heliconius_hecale_felix.09-273, contig Hel_9_CGATGT_L002_R1_001_(paired)_contig_528, whole genome shotgun sequence	ACTTTATATTTTATTTTTGGAATTTGAGCAGGAATAGTTGGAACATCTCTTAGTATTTTAATTCGAATAGAATTAGGAAATCCAGGATCATTAATTGGAGATGATCAAATTTATAATACTATTGTTACAGCTCATGCTTTTATTATAATTTTTTTTATAGTTATACCAATTATAATTGGAGGATTTGGAAATTGATTAGTACCATTAATATTAGGAGCTCCTGATATAGCTTTTCCTCGAATAAATAACATAAGATTTTGACTTTTACCCCCGTCATTAATTTTATTAATTTCAAGAAGAATTGTAGAAAATGGAGCAGGAACAGGATGAACAGTTTACCCCCCACTTTCATCTAATATTGCTCATGGAGGATCATCTGTTGATTTAGCCATTTTTTCT…	657
Heliconius_melpomene	lepid	bold_database	>GBLN1974-09.Heliconius_melpomene.COI-5P.AM709830	GGAGATGATCAAATTTATAATACTATTGTTACAGCTCATGCTTTTATTATAATTTTTTTTATAGTTATACCTATTATAATTGGAGGATTTGGAAATTGATTAGTTCCATTGATATTAGGAGCTCCTGATATAGCTTTCCCTCGAATAAATAATATAAGATTTTGACTTTTACCCCCGTCATTAATTTTATTAATTTCAAGAAGAATTGTAGAAAATGGAGCAGGAACAGGATGAACTGTTTATCCCCCTTTATCATCTAATATTGCTCATGGAGGTTCTTCTGTTGATTTAGCTATCTTTTCCTTACATTTAGCTGGAATTTCCTCAATTTTAGGGGCAATTAATTTTATTACAACTATTATTAATATACGAATTAATAATATATCATTTGATCAATTA…	561
Heliconius_pardalinus	lepid	bold_database	>GBGL18997-15.Heliconius_pardalinus.COI-5P.KP074830	ACTTTATATTTTATTTTTGGAATTTGAGCAGGAATAGTTGGAACATCTCTTAGTATTTTAATTCGAATAGAATTAGGAAATCCAGGATCATTAATTGGAGATGATCAAATTTATAATACTATTGTTACAGCTCATGCTTTTATTATAATTTTTTTTATAGTTATACCAATTATAATTGGGGGATTTGGAAATTGATTAGTGCCATTAATATTAGGAGCTCCTGATATAGCTTTTCCTCGAATAAATAACATAAGATTTTGACTTTTACCCCCCTCATTAATTTTATTAATTTCAAGAAGAATTGTAGAAAATGGAGCAGGAACAGGATGAACAGTTTACCCCCCACTTTCATCTAATATTGCTCATGGAGGATCATCTGTTGATTTAGCCATTTTTTCT…	657
Hermetia_illucens	dipte	bold_database	>PNGFF147-11.Hermetia_illucens.COI-5P.JN308282	ACATTATATTTTATCTTTGGGGCCTGAGCTGGTATAGTAGGAACTTCTTTAAGAATCCTTATTCGAGCCGAATTAGGTCACCCAGGAGCTTTAATTGGAGATGACCAAATTTATAACGTAATTGTTACTGCCCATGCTTTTGTAATAATTTTCTTTATAGTTATACCAATTATAATTGGTGGATTTGGTAATTGACTTGTTCCCCTGATATTAGGAGCCCCTGATATAGCTTTCCCACGAATAAATAACATAAGTTTCTGGCTACTTCCCCCCTCTCTCACTCTTTTATTAGCATCTTCTATAGTAGATGCTGGAGCAGGAACCGGTTGAACTGTCTACCCCCCCTTAGCCGCTGGTATTGCCCATAGAGGGGCTTCAGTTGATCTAGCTATTTTTTCC…	657
Homalodisca_vitripennis	hemip	bold_database	>BBHMA1966-12.Homalodisca_vitripennis.COI-5P	ACTCTATACTTTTTATTTGGGATTTGATCTGGAATAGTTGGAATAATATTAAGAATAATTATTCGAATTGAACTAGCTCAACCTGGACCATTTCTAATAAATGATCAATTATATAATGTAATTGTCACTTCTCATGCCTTTATTATAATTTTTTTTATGGTTATACCTATTATAATTGGAGGATTCGGAAATTGACTTCTTCCATTAATAATTGGTGCACCTGACATAGCATTTCCACGAATAAATAATATAAGATTTTGATTATTACCTCCTTCATTATCCTTATTAATAGTAAGATCAATAGTTGAAATAGGGGTTGGTACAGGTTGAACTGTATACCCCCCTCTTTCATCAAATGTAGCTCATTCAGGACCAAGAGTTGATTTGGCAATTTTCTCA…	657
Hypothenemus_hampei	coleo	bold_database	>SCOLP102-16.Hypothenemus_hampei.COI-5P.KX818255	ACACTTTACTTCATCTTCGGAGCATGAGCAGGTATGGTAGGAACATCACTAAGAATATTAATCCGAACAGAGCTTGGGACCCCAGGTAGGTTAATCGGAGATGATCAAATCTACAATACAATTGTTACTGCACACGCTTTCATTATAATTTTCTTTATAGTAATACCAATTATAATTGGTGGATTTGGAAATTGATTAGTACCATTAATACTAGGCGCACCTGATATAGCATTCCCCCGAATAAATAATATAAGATTCTGACTTCTACCCCCATCACTAATATTTCTTATTATAAGAAGAGTAATTGACAAAGGAGCAGGAACAGGATGAACTGTGTACCCACCCCTCGCAAGAAATATTGCTCACGAAGGATCTTCCGTAGACCTTGCCATCTTCAGT…	657
Ladona_fulva	odona	full_genome	>gi|481405447:2-421 Ladona fulva Contig25833, whole genome shotgun sequence	TTAATTCGAATTGAACTAGGACAACCAGGTTCCTTAATTGGAGATGATCAAATTTATAATGTTATTGTCACTGCACATGCATTTGTAATAATTTTTTTTATAGTTATACCTATTATAATTGGAGGCTTCGGAAATTGACTTGTACCATTAATACTAGGAGCTCCTGATATAGCATTCCCACGACTTAATAATATAAGTTTTTGACTTTTACCTCCCTCTTTCACTTTACTTTTAGCAAGAAGTATAGTTGAAAGTGGAGCAGGAACTGGAACAACTGTATATCCTCCATTAGCAGGTGCTATTGCACACGCTGGGGCATCAGTAGACTTAACAATTTTCTCCTTACATCTTGCAGGAGTATCTTCTATCTATCTATCTATTGTGACTTTAAAAAATTTG…	420
Lasioglossum_albipes	hymen	bold_database	>FBHAP668-09.Lasioglossum_albipes.COI-5P.GU706026	TTATATTTTATCTTTGCTATATGATCTGGAATAATTGGATCTTCTTTAAGAATAATTATTCGAATAGAATTAAGAGTTCCAGGAAAATGAATTAACAATGATCAAATTTATAACACTATTGTCACTTCACATGCATTTATCATAATTTTCTTTATAGTTATACCATTTATAATTGGTGGATTTGGAAACTGACTTGTACCATTAATAATTGGAGCTCCTGACATAGCATTCCCACGAATAAATAATATAAGATTATGATTATTAATACCATCATTATTTATACTTTTAATAAGAAGAATATTATCCTCAGGGTCAGGAACTGGATGAACAATTTACCCACCACTATCTAACTCTACTTTCCACCCATCAATCTCAGTAGATTGTACAATTTTTTCATTA…	654
Lasius_niger	hymen	bold_database	>GBAHF107-13.Lasius_niger.COI-5P.JQ681060	CTTTACTTTTTATTTGCTATTTGAGCCGGTATAATTGGCTCATCTATAAGAATAATCATTCGACTAGAATTAGGTTCTTCTAATTCATTAATTAATAATGATCAAATTTATAATTCTATAGTTACAAGACATGCATTCGTTATAATTTTCTTTATAGTTATGCCTTTCATAATTGGAGGATTTGGAAATTTTCTTGTACCTTTAATATTAGGATCACCTGATATAGCATACCCCCGTATAAATAATATAAGATTTTGACTTTTACCCCCTTCAATTTCTCTCCTTCTTTTAAGAAATTTTATTAATGACGGAGTAGGTACAGGATGAACTGTTTACCCTCCATTAGCTTCTAATATTTTCCATAATGGCCCCTCAGTTGATTTAACTATTTTTTCTCTT…	654
Leptinotarsa_decemlineata	coleo	bold_database	>GBCOU3182-13.Leptinotarsa_decemlineata.COI-5P.KM449504	ACTTTATATTTTATTTTTGGTGTTTGAGCTGGAATATTAGGTACTTCTTTAAGAATTCTAATTCGGGCAGAATTAGGGAATCCTGGTACTTTAATTGGCAATGATCAAATTTATAATGTTATTGTTACCGCTCATGCTTTTGTAATAATTTTTTTTATAGTTATGCCAATTATAATTGGGGGATTTGGTAATTGGTTAGTCCCCTTAATATTAGGGGCTCCTGATATGGCCTTCCCTCGAATAAACAATATAAGATTCTGACTTCTACCCCCCTCTCTTTTATTCTTAATTATAAGATCCATTGTTGAGAGAGGAGTCGGAACAGGATGAACAGTTTACCCTCCTCTATCATCTAATATTGCACATAGAGGATCTTCTGTAGATTTAGCTATTTTTAGT…	657
Lerema_accius	lepid	bold_database	>LGSMD658-05.Lerema_accius.COI-5P.GU088419	ACTTTATATTTTATCTTTGGAATTTGAGCAGGAATATTAGGAACTTCTTTAAGTTTATTAATTCGAACAGAATTAGGAAATCCAGGATCTTTAATTGGAGATGATCAAATTTATAATACTATTGTCACAGCTCATGCTTTTATTATAATTTTTTTTATAGTTATACCTATTATAATTGGAGGATTTGGTAATTGATTAGTCCCATTAATACTAGGAGCTCCTGATATAGCATTTCCACGAATAAATAACATAAGATTTTGAATACTACCTCCCTCATTAATACTATTAATTTCAAGTAGAATTGTAGAAAATGGTGCAGGAACAGGATGAACAGTTTATCCACCTTTATCCTCTAATATTGCCCATCAAGGAGCATCAGTTGATTTAGCAATTTTTTCT…	657
Linepithema_humile	hymen	bold_database	>BBHYA2700-12.Linepithema_humile.COI-5P	TTATATTTTATTTTTGCCATTTGATCCGGAATAATTGGGTCATCAATAAGAATAATCATTCGATTAGAATTAGGAACATGTAATTCTCTAATTATAAATGATCAAATTTATAACTCAATTGTAACAGGACATGCATTTATTATAATTTTCTTTATAGTAATGCCCTTTATAATTGGTGGTTTTGGTAATTTCTTAGTACCACTAATATTAGGAGCCCCAGATATAGCATACCCTCGAATAAATAATATAAGATTTTGATTATTACCCCCTTCAATTTTACTTTTAACTATTAGAAATTTTATTGGCACAGGTGTTGGTACAGGGTGAACAGTTTATCCTCCTTTAGCAGCAAACATATACCATAGCGGACCATCCGTTGATTTAGCCATCTTCTCTTTA…	654
Liriomyza_trifolii	dipte	bold_database	>GBMIN18053-13.Liriomyza_trifolii.COI-5P.KC136098	ACATTATATTTTATATTCGGAGCTTGAGCAGGAATAGTAGGAACTTCATTAAGAATTCTAATTCGAGCTGAGTTAGGTCATCCTGGTGCTTTAATTGGAGATGATCAAATTTATAATGTTATTGTGACTGCTCACGCATTTATTATAATTTTTTTTATAGTTATACCTATTATAATCGGAGGATTTGGAAATTGATTAGTTCCTTTAATATTAGGAGCACCTGATATAGCTTTTCCTCGAATAAATAATATAAGTTTTTGATTACTACCTCCAGCTCTTACCCTTTTACTAATAAGCAGTATAGTTGAAAACGGAGCTGGTACTGGATGAACGGTTTACCCTCCTCTTTCTTCAATTATTGCTCATGGGGGAGCTTCAGTAGATTTAGCTATTTTTTCA…	657
Locusta_migratoria	ortho	bold_database	>GBA7749-12.Locusta_migratoria.COI-5P.GU122432	ACACTGTATTTTATATTCGGGGCATGAGCTGGAATAGTAGGAACATCAATAAGAATAATTATTCGAGCTGAATTAGGTCAACCAGGAACAATAATTAGCGATGATCAAGTATATAATGTAATCATTACAGCACACGCATTTGTTATAATTTTCTTCATGGTTATGCCAATTATAATTGGAGGATTCGGAAATTGATTAGTACCATTAATAATTGGAGCTCCAGATATAGCTTTTCCACGAATAAATAACATAAGATTTTGATTATTACCACCATCATTAACACTCCTACTAATGTCTTCTGTAGTAGATAATGGAGCTGGTACAGGATGAACAGTATATCCTCCACTAGCCAGAGTCATTGCTCATAGAGGAGCTTCTGTAGATTTAGCAATTTTTTCA…	657
Lucilia_cuprina	dipte	bold_database	>DIQT005-08.Lucilia_cuprina.COI-5P	ACTTTATATTTCATTTTTGGAGCTTGATCCGGAATAATTGGAACTTCTTTAAGAATTCTAATTCGAGCTGAATTAGGACATCCTGGAGCTTTAATTGGAGATGACCAAATTTATAATGTAATTGTTACAGCTCATGCTTTTATTATAATTTTTTTTATAGTAATACCAATTATAATTGGTGGATTTGGAAATTGATTAGTCCCATTAATACTAGGAGCTCCAGATATAGCATTCCCTCGAATAAATAATATAAGTTTTTGACTTTTACCTCCTGCATTAACTTTATTATTAGTTAGTAGTATAGTAGAAAACGGAGCTGGAACAGGATGAACAGTTTACCCTCCTCTATCTTCTAATATTGCTCACGGAGGAGCTTCTGTTGATTTAGCTATTTTTTCT…	657
Lucilia_sericata	dipte	bold_database	>GBDP12435-12.Lucilia_sericata.COI-5P.JQ350714	ACTTTATATTTTATTTTTGGAGCTTGATCCGGAATAATTGGAACTTCTTTAAGAATTCTAATTCGAGCTGAATTGGGACATCCTGGAGCTTTAATTGGAGATGATCAAATTTATAATGTAATTGTTACAGCTCATGCTTTTATTATAATTTTTTTTATAGTAATGCCAATTATAATTGGAGGATTTGGAAATTGATTAGTTCCATTAATACTAGGAGCTCCAGATATAGCATTCCCTCGAATAAATAATATAAGTTTTTGACTTTTACCTCCTGCATTAACTTTATTATTAGTTAGTAGTATAGTAGAAAACGGAGCTGGAACAGGATGAACAGTTTACCCTCCTCTATCTTCTAATATTGCTCATGGAGGAGCTTCTGTTGATTTAGCTATTTTCTCT…	657
Lutzomyia_longipalpis	dipte	bold_database	>MEXSM003-12.Lutzomyia_longipalpis.COI-5P	ACTTTATATTTTATTTTCGGGGCTTGATCTGGAATAGTGGGGACATCCTTAAGAATTTTAATTCGAGCTGAACTCGGGCATCCTGGAGCATTAATTGGTGATGATCAAATTTATAATGTAATTGTTACAGCCCATGCTTTTGTAATAATTTTTTTTATAGTAATACCTATCATAATTGGGGGATTCGGAAATTGATTAGTTCCTTTAATATTAGGGGCCCCTGATATAGCTTTTCCTCGAATAAATAATATAAGATTCTGACTTTTACCTCCATCTTTAACTTTATTATTAACTAGAAGTATAGTAGAAACTGGAGCAGGAACAGGTTGAACTGTCTACCCACCCTTATCTAGAAATATTGCCCATAGAGGAGCTTCAGTTGATTTAGCAATTTTTTCC…	657
Manduca_sexta	lepid	bold_database	>BBLOC575-11.Manduca_sexta.COI-5P	ACATTATATTTTATTTTTGGAATTTGAGCAGGAATAGTTGGAACTTCTTTAAGCTTATTAATTCGAGCAGAATTAGGTAATCCAGGATCATTAATTGGTGATGATCAAATTTATAATACAATTGTTACAGCTCATGCATTTATTATAATTTTTTTTATAGTAATACCTATTATAATTGGGGGATTTGGAAATTGATTAGTACCTTTAATATTGGGGGCCCCAGATATAGCCTTTCCCCGAATAAATAATATAAGATTTTGACTTTTGCCCCCCTCTTTAATACTACTAATTTCTAGTAGTATTGTAGAAAATGGAGCTGGTACAGGTTGAACAGTATACCCACCTTTATCATCTAATATTGCTCATAGTGGAAGATCTGTTGATTTAGCAATTTTTTCT…	657
Mayetiola_destructor	dipte	bold_database	>SMTPB22011-13.Mayetiola_destructor.COI-5P.KR742285	ACATTATATTTTATTTTTGGAATTTGAGCTGGAATAGTAGGAACATCACTAAGAATTATTATTCGAATGGAATTAAGAGGCATTAATAATTTTATTGGTAATGATCAAATTTATAATGTAATCGTAACTGCTCATGCATTTATTATAATTTTTTTTATAGTTATGCCTATTTTAATTGGTGGATTTGGTAACTGATTAATTCCTATCATATTAGGAGCACCAGATATAGCATTTCCACGAATAAATAATTTAAGATTTTGATTTTTGCCCCCTTCTCTTATATTATTATTAATTAGAAGATTAGTTGAAATAGGAACCGGAACAGGATGAACAGTATATCCTCCTTTGTCTTCATCAATTGCCCATACTGGCTCTTCTGTTGATTTTTCAATTTTTTCA…	657
Megachile_rotundata	hymen	bold_database	>GBACU3499-13.Megachile_rotundata.COI-5P.KJ839191	TTATATATAATTTTTGCTTTATGAGCTGGAATAATTGGATCAAGATTATCTATAATCATTCGTATAGAATTAAGAACTCCAGGATCTTGAATTAAAAATGATCAAATTTATAATTCCATTGTCACAGCTCATGCATTTTTAATAATTTTCTTTTTAGTTATACCATTTATAATTGGAGGATTTGGTAATTGATTAATACCATTAATAGTAGGAGCACCAGATATAGCATTTCCACGAATAAATAATATTAGATTTTGATTATTACCACCATCATTAATTTTATTATTATTAAGAAATTTAATTACTCCAAGACCAGGAACTGGTTGAACAGTATATCCACCTTTATCATTATATATATATCATCCATCACCTTCTGTTGATATAACAATTTTTTCTCTT…	654
Megaselia_abdita	dipte	bold_database	>MAMTF537-12.Megaselia_abdita.COI-5P.KY836639	ACATTATATTTTATTTTTGGAGCTTGAGCTGGAATAGTAGGTACCTCATTAAGTATTATAATTCGAGCAGAACTAGGACATCCTGGTGCCTTAATTGGTGATGATCAAATTTATAATGTAATTGTAACTGCCCATGCTTTTATTATAATTTTTTTTATAGTTATACCTATTATAATAGGAGGATTTGGTAATTGATTAGTTCCTTTAATATTAGGAGCTCCTGATATAGCTTTTCCTCGAATAAATAATATAAGATTTTGAATACTCCCACCTTCTTTAACACTTCTATTGGCCAGAAGTATAGTAGAAAATGGAGCTGGAACTGGATGAACAGTTTATCCTCCTTTATCATCTAGAATTGCTCATAGTGGAGCTTCTGTTGATTTAGCAATTTTTTCA…	657
Megaselia_scalaris	dipte	bold_database	>GBMIN12690-13.Megaselia_scalaris.COI-5P.KC407773	ACTTTATATTTTATTTTTGGAGCCTGAGCTGGAATAGTAGGAACATCTCTAAGTATTATAATTCGAGCTGAATTAGGACACCCCGGTGCTTTAATTGGTGATGATCAAATTTATAATGTAATTGTTACTGCCCATGCATTTATTATAATTTTTTTTATAGTAATACCTATTATAATAGGGGGATTTGGAAATTGATTAGTTCCCTTAATATTAGGAGCACCTGATATGGCTTTTCCACGAATAAATAATATAAGTTTTTGAATACTTCCCCCTTCTCTAACTCTTTTATTAGCAAGAAGTATAGTAGAAAATGGAGCCGGAACTGGTTGAACAGTTTATCCACCCCTATCTTCTAGAATTGCCCATAGAGGAGCTTCAGTCGATTTAGCAATTTTTTCG…	657
Melipona_quadrifasciata	hymen	bold_database	>GBHAP523-14.Melipona_quadrifasciata.COI-5P.KC853341	AGAATATTAATTCGAATAGAATTAAATAGACCAGGAATATGAATTAATAATGATCAAATTTATAATTCAATTATTACAAGACATGCATTTTTAATAATTTTTTTTATAGTTATACCATTTATAATTGGAGGATTTGGAAATTTTTTAATTCCAATAATATTAGGATCACCAGATATAGCATTTCCACGAATAAACAATATTAGTTTTTGACTTCTTCCTCCATCATTAATATTATTATTATTAAATAATATATTTTTTCCAAATTCCGGAACAGGATGAACTGTTTATCCTCCTTTATCTTCATATTTATATCATCCATCTCCATCAGTAGATTTTACAATTTTTTCAATTCATATAACAGGTATTTCATCAATTTTAGGATCATTAAATTTTATTGTT…	606
Melitaea_cinxia	lepid	bold_database	>PHLAB357-10.Melitaea_cinxia.COI-5P.HQ968516	ACATTATATTTTATTTTTGGAATTTGAGCAGGTATATTAGGAACCTCATTAAGACTTTTAATTCGAACTGAATTAGGAAATCCCGGATCTTTAATTGGAGATGATCAAATTTATAATACTATTGTTACTGCCCATGCTTTTATTATAATTTTTTTTATAGTTATACCTATTATAATTGGAGGATTTGGAAACTGATTAATTCCATTAATATTAGGAGCTCCTGATATGGCATTCCCTCGAATAAATAATATAAGATTTTGATTACTTCCCCCATCATTAATATTATTAATTTCTAGAAGAATTGTAGAAAACGGAGCAGGTACAGGATGAACAGTTTATCCCCCACTTTCATCTAACATCGCTCATAGAGGATCTTCTGTTGATTTGGCAATCTTTTCA…	657
Microplitis_demolitor	hymen	bold_database	>HYCNE1557-11.Microplitis_demolitor.COI-5P.JQ854670	ATTTTAGGATTTTCAATAAGATTAATTATTCGTTTAGAATTAGGAATACCTGGAAATTTGATTGGTAATGATCAAATTTATAATACAGTAGTTACTTCTCATGCTTTTATTATAATTTTTTTTATAGTTATACCAATTATAATTGGTGGATTTGGAAATTGATTAATTCCTTTAATATTAGGTTCACCAGATATAGCTTTTCCTCGTATAAATAATATAAGATTTTGATTGTTAATTCCTTCATTATTTTTATTAATTTTTAGAAGATTTATTAATATGGGTGTTGGTACTGGATGAACTGTATATCCACCATTATCTTTAATTTTGGGTCATGGTGGTTTATCAGTTGATATAAGAATTTTTGCTTTACATTTAGCAGGAGCTTCATCAATTATAGGA…	624
Monomorium_pharaonis	hymen	bold_database	>ACGAC874-10.Monomorium_pharaonis.COI-5P.HM919594	TTATATTTCATTCTAGCTATCTGATCAGGAATGATCGGATCCTCAATAAGTATAATTATTCGACTAGAACTAGGATCATGTGGATCTATCATCAATAATGATCAAATTTTTAATTCTATTGTTACCAGACACGCTTTTATCATAATTTTCTTTATAGTTATACCATTTATAATTGGAGGCTTTGGAAACTTTCTAGTACCTCTTATACTAGGATCTCCAGATATAGCATATCCTCGTATAAATAATATAAGATTTTGACTTCTCCCCCCCTCTCTTACTCTACTGCTTCTTAGAAGTTTCATCAATTCAGGAGTAGGAACAGGATGAACAATTTATCCCCCCCTCTCTTCTAATATTTTTCATAGAGGAGCCTCTGTTGATCTATCTATTTTCTCCCTT…	654
Musca_domestica	dipte	bold_database	>GBDP12436-12.Musca_domestica.COI-5P.JQ350716	ACTTTATACTTTATTTTTGGAGCTTGATCGGGAATAATTGGAACTTCATTAAGAATTCTAATTCGAGCCGAACTAGGACATCCTGGAGCATTAATTGGAGATGACCAAATTTATAATGTAATTGTTACAGCTCATGCTTTTATTATAATTTTTTTTATAGTAATACCAATTATAATTGGAGGATTTGGTAATTGATTAGTCCCTTTAATATTAGGAGCTCCAGATATAGCCTTCCCTCGGATAAACAATATAAGTTTCTGACTTTTACCTCCTGCATTAACTTTACTATTAGTAAGTAGTATAGTAGAAAACGGAGCTGGAACAGGATGAACTGTTTACCCACCTTTATCTTCTAATATCGCTCATGGAGGAGCTTCTGTTGATTTAGCTATTTTTTCT…	657
Nasonia_giraulti	hymen	bold_database	>GBAH4799-09.Nasonia_giraulti.COI-5P.EU746516	TTATATTTTATTTTTGGAATATGATCGGGAATTTTAGGTTTATCTATAAGGATAATTATTCGTATAGAATTAGGGAATCCAGGGTCTTTAATTGGTAATGATCAAATTTATAATTCAATTGTTACTACTCATGCTTTTACTATAATTTTTTTTTTTGTTATACCTGTAATAATAGGAGGGTTTGGAAATTATTTAGTTCCAATAATTTTAGGAGCACCAGATATAGCATTTCCTCGTATAAATAATATAAGTTTTTGACTATTACCACCTAGGTTAATTTTATTAATTTCTAGTATATTTATTGGAACAGGGACTGGTACAGGATGAACAGTATATCCCCCTTTATCATCAAATTTATCTCATAGTGGGCCTTCAGTAGATTTATCTATTTTTTCATTA…	648
Nasonia_longicornis	hymen	bold_database	>GBAH4785-09.Nasonia_longicornis.COI-5P.EU746530	TTATATTTTATTTTTGGAATATGATCTGGAATTTTAGGCTTATCTATGAGAATAATTATTCGTATAGAATTAGGAAATCCTGGCTCTTTAATTGGAAATGATCAAATCTATAATTCAATTGTTACTACTCATGCATTTACTATAATTTTTTTTTTTGTTATACCTGTAATAATAGGAGGGTTTGGAAACTATTTAGTTCCGATAATTTTAGGAGCTCCAGATATAGCATTTCCACGAATAAATAATATAAGATTTTGATTGTTACCTCCTAGATTAATTTTATTAATTTCTAGAATATTTATTGGTACTGGAACTGGAACAGGATGAACTGTTTATCCCCCTTTATCTTCAAACATATCTCATAGAGGACCTTCAGTAGATTTATCTATTTTTTCTTTA…	648
Nasonia_vitripennis	hymen	bold_database	>SMTPJ107-14.Nasonia_vitripennis.COI-5P.KR887518	TTATACTTTATTTTTGGAATATGATCAGGAGTATTAGGGCTGTCTATAAGAATAATTATTCGAATAGAGTTAGGTAATCCTGGGTCTTTAATTGGTAATGATCAAATTTATAATTCTATTGTTACTACTCATGCATTTACTATGATTTTCTTTTTTGTTATACCAGTAATAATAGGAGGATTTGGTAATTATTTAGTTCCAATAATTTTGGGGGCTCCTGATATAGCTTTTCCTCGAATAAATAATATGAGATTTTGACTATTACCTCCTAGATTAATTTTATTAATTTCAAGTATATTTGTTGGGTCTGGGACTGGTACAGGTTGGACTGTTTACCCACCCTTATCATCTAATTTATCTCATAGTGGTCCATCTGTGGATTTATCTATTTTTTCTCTT…	648
Neodiprion_lecontei	hymen	full_genome	>gi|914278643:3399-4055 Neodiprion lecontei scaffold_2521, whole genome shotgun sequence	ACACTATATTTTATATTTGGAATCTGATCAGGAATATTAGGTCTATCTTCAAGAATAATCATTCGTATAGAACTAGGAACACCTTCATCATTTATTGGTGATGATCAAATTTATAACATAATTGTAACATCTCATGCATTCTTAATAATTTTTTTTATAGTTATACCCATTATAATTGGAGGATTTGGAAATTGATTAATTCCTTTAATACTAGGAGCCCCTGATATAGCTTTCCCTCGAATAAATAATATAAGATTTTGACTATTACCACCATCATTAATATTACTTATTTCAAGAAGATTAGTAGATTCAGGAACAGGAACAGGCTGAACAGTTTATCCCCCATTATCAAGTAATCTCGGACACTCAGGACCATCTGTTGATTATACAATTTTTTCT…	657
Nicrophorus_vespilloides	coleo	bold_database	>GBCOU1133-13.Nicrophorus_vespilloides.COI-5P.KM443853	ACTCTTTATTTTATTTTTGGAGCTTGAGCTGGAATAGTAGGAATATCACTTAGAATACTGATTCGAGTAGAACTAAGAACCCCTGGTACCTTACTTGGTGACGACCAAATATATAATGTTATCGTGACTGCCCATGCTTTTATCATAATTTTTTTTATAGTTATACCAATTGTAATTGGTGGATTTGGAAACTGACTTGTACCTTTAATGCTAGGAGCCCCCGATATAGCATTCCCTCGATTAAATAATATGAGATTTTGATTATTGCCCCCATCATTATCTTTATTGTTGATTTCTAGAATAGTAGAAAGAGGTGCTGGTACTGGATGAACAGTTTACCCCCCACTATCAGCTAATATTGCTCACAGAGGATCTTCTGTTGATTTAGCAATTTTTAGT…	657
Nilaparvata_lugens	hemip	bold_database	>GBMHH7624-15.Nilaparvata_lugens.COI-5P.JN563997	ACCCTTTACTTTATCCTAGGTATTTGGTCAGGATTTATAGGAACCATAAGTAGTATAATTATCCGATCAGAATTAACTCAACCAGGATCTCTAATTAAAAATGATCAAATCTATAATGTTTTAATTACATCACATGCTTTTATTATAATTTTCTTTATAGTAATACCAATTCTAATTGGAGGTTTTGGTAATTGATTAGTACCCTTAATAATTGGTGCACCAGATATAGCCTTCCCACGAATAAATAATATAAGATTCTGACTTTTACCCCCATCTTTAATTTTATTAATTTCAAGATCACTCACTGGAACTGGTTCTGGAACAGGTTGAACCGTTTATCCCCCCCTTTCTAGAGTAACATCCCATTCCGGACCATCTGTAGATTTAACCATTTTTTCT…	657
Oncopeltus_fasciatus	hemip	bold_database	>CNCHB1229-11.Oncopeltus_fasciatus.COI-5P.KR043350	ACCCTATACTTTATATTTGGAATATGATCTGGAATAGTAGGTTCATCAATAAGATGAATTATTCGAATTGAATTAGGTCAACCAGGTATATTTATTGGAAATGACCAAATTTATAATGTAATTGTAACAGCCCATGCATTTATTATAATTTTCTTTATAGTAATACCAATTATAATTGGTGGCTTCGGAAACTGACTAGTACCTTTAATAATTGGAGCACCTGATATAGCATTTCCACGAATAAATAATATAAGATTCTGATTATTACCACCTTCATTAACCCTTCTTTTATCTAGAAGAATTACAGAAAGAGGAGCTGGAACAGGATGAACTGTTTATCCTCCTCTATCTAATAGAATTTTTCACAGAGGAGCATCTGTAGATATGGCTATTTTTTCT…	657
Onthophagus_taurus	coleo	bold_database	>INRMA1827-14.Onthophagus_taurus.COI-5P	ACTTTATATTTTATATTTGGATCTTGAGCTGGAATAGTAGGAACTTCTTTAAGTCTTTTAATTCGAGCTGAATTAGGTAACCCAGGAACTTTAATTGGAGATGATCAAATTTATAATGTAATTGTCACAGCTCATGCTTTTATTATAATTTTTTTTATAGTAATACCTATTTTAATTGGGGGATTTGGTAATTGACTTGTACCTTTAATATTAGGAGCCCCCGATATAGCTTTCCCCCGAATAAATAATATAAGATTTTGATTATTACCCCCATCTTTAACCTTACTTTTAATAAGAAGAATAGTAGAAAGAGGGGCAGGAACAGGATGAACAGTTTATCCCCCCTTATCCTCAAATATTGCCCATGGAGGGGCCTCTGTAGATTTAGCAATTTTTAGA…	657
Operophtera_brumata	lepid	bold_database	>NINA371-13.Operophtera_brumata.COI-5P	ACTTTATACTTTATTTTTGGAATTTGAGCCGGTATAATCGGAACTTCACTAAGTTTATTAATTCGAGCTGAATTAGGTAACCCTGGCTCTTTAATTGGGGATGACCAAATTTACAACACTATTGTTACAGCACATGCTTTTATTATAATTTTTTTTATAGTTATACCAATTATAATTGGAGGATTTGGTAATTGATTAGTACCTTTAATACTTGGAGCTCCTGATATAGCTTTCCCCCGAATAAATAATATAAGATTTTGATTATTACCTCCCTCTATTACTCTTTTAATTTCTAGAAGAATTGTAGAAAATGGAGCAGGAACTGGATGAACTGTTTACCCCCCTTTATCTTCTAATATTGCCCATGGAGGAAGATCCGTAGATCTAGCTATCTTTTCT…	657
Orussus_abietinus	hymen	bold_database	>BASYM1712-11.Orussus_abietinus.COI-5P.KC976945	GTACTTTATTTCATCTTTGGAATATGAGCAGGTATAGTTGGATCTTCTCTAAGTATAATTATTCGGATAGAATTAGGTACTCCTGGTCCTCTAATCGGTAATGATCAAATTTACAATTCTATTGTAACTTCACATGCATTTGTAATAATTTTCTTTATAGTTATACCAATTCTTATTGGTGGATTTGGTAATTGATTAATTCCACTTATATTAGGAGCTCCAGATATGGCATTTCCTCGAATAAATAATATAAGATTCTGACTCTTACCTCCTGCTCTAATCATCCTATCATCAAGTATATTTACCAGTAAAGGAGTTGGAACAGGATGAACAGTTTATCCTCCTCTCTCTTCGACAGGTCATGTAGGTCTTGCTGTTGACCTATCTATTTTCTCTCTT…	654
Oryctes_borbonicus	coleo	full_genome	>gi|952526582:8109-8765 Oryctes borbonicus contig9149, whole genome shotgun sequence	ACATTATACTTCTTATTCGGAAGATGATCTGGGATAGTGGGAACATCTCAAAGTTTGTTAATTCGAGCTGAATTAGGCACTCCTGGGTCTCTAATTGGAGATGATCAAATCTATAACGTTATCGTAACAGCCCACGCCTTCATTATAATTTTCTTTATAGTTATACCTATTATAATCGGTGGATTCGGAAACTGACTTGTTCCCTTAATACTAGGTGCCCCAGATATAGCATTCCCACGAATAAATAATATAAGATTCTGGTTACTTCCCCCGTCCCTCACACTTCTACTAGCAAGAAGCTTGGTAGAAAACGGGGCTGGAACAGGATGGACAGTTTACCCTCCCCTATCTGCTAATATTGCCCATAGAGGGGCATCGGTAGACCTAGCAATTTTCAGA…	657
Papilio_glaucus	lepid	bold_database	>LGSM830-04.Papilio_glaucus.COI-5P.GU090088	ACATTATACTTTATTTTTGGAATTTGAGCAAGAATATTAGGAACTTCTTTAAGTTTATTAATTCGAACTGAATTAGGAACTCCAGGTTCTTTAATTGGAGATGACCAAATTTATAATACTATTGTAACAGCTCATGCTTTTATTATAATTTTTTTTATAGTTATACCAATTATAATTGGAGGATTTGGAAATTGACTAGTACCTTTAATATTAGGGGCACCTGATATAGCCTTTCCTCGAATAAATAATATAAGATTTTGACTTTTACCCCCTTCTTTAACTCTTTTAATTTCAAGAATAATTGTTGAAAGTGGAGCTGGAACTGGATGAACTGTTTATCCCCCTCTTTCTTCCAATATCGCTCATGGAAGAAGATCAGTAGATTTAGTTATTTTTTCC…	657
Papilio_machaon	lepid	bold_database	>EZSPN609-09.Papilio_machaon.COI-5P.GU676539	ACATTATATTTTATTTTTGGTATTTGAGCAAGTATATTAGGAACTTCTCTTAGTTTATTAATTCGAACTGAATTAGGAACACCAGGTTCATTAATTGGAGATGATCAAATTTATAATACTATTGTTACAGCTCACGCTTTTATTATAATTTTTTTTATAGTTATACCTATTATAATTGGAGGATTTGGAAATTGATTAATTCCTTTAATATTAGGAGCCCCTGACATAGCTTTCCCCCGAATAAATAATATAAGATTTTGATTATTACCTCCTTCATTAACTCTTTTAATTTCAAGAATAATTGTAGAAAATGGAGCTGGAACTGGTTGAACTGTTTACCCCCCTCTCTCTTCTAATATTGCACATGGAAGAAGATCAGTAGATTTAGTTATTTTTTCT…	657
Papilio_polytes	lepid	bold_database	>SCBP073-15.Papilio_polytes.COI-5P	ACATTATATTTTATTTTTGGTATTTGAGCAAGAATATTAGGAACTTCATTAAGTTTATTAATTCGAACTGAATTAGGAACTCCAGGTTCTCTAATTGGAGATGATCAAATTTATAATACTATTGTTACAGCCCACGCTTTTATTATAATTTTTTTTATAGTTATACCTATTATAATTGGAGGATTTGGAAATTGATTAGTCCCATTAATATTAGGAGCCCCTGATATAGCTTTCCCCCGAATAAATAATATAAGATTTTGATTACTTCCCCCATCCCTAACCCTTTTAATTTCTAGAATAATTGTAGAAAATGGAGCTGGAACTGGTTGAACTGTTTACCCCCCTCTTTCATCTAATATTGCCCATGGAAGAAGATCTGTTGATTTAGTTATTTTTTCT…	657
Papilio_xuthus	lepid	bold_database	>SZCBP110-15.Papilio_xuthus.COI-5P	ACATTATATTTTATTTTTGGTATTTGAGCAAGTATATTAGGAACTTCTCTTAGTTTATTAATTCGAACTGAATTAGGAACCCCAGGTTCATTAATTGGTGATGATCAAATTTATAATACTATTGTTACAGCTCATGCTTTTATTATAATTTTTTTTATAGTTATACCTATTATAATTGGAGGATTTGGAAATTGATTAATCCCATTAATATTAGGAGCCCCTGATATAGCTTTCCCCCGAATAAATAATATAAGATTTTGATTATTACCCCCTTCTTTAACTCTATTAATTTCCAGAATAATTGTTGAAAATGGAGCTGGAACTGGATGAACTGTTTACCCCCCTCTTTCTTCTAATATCGCACATGGTAGAAGATCAGTTGATTTAGTTATTTTTTCC…	657
Phlebotomus_papatasi	dipte	bold_database	>GBMIN26943-13.Phlebotomus_papatasi.COI-5P.JN172078	ACCTTATATTTTATTTTTGGAGCCTGAGCAGGGATAGTAGGTACATCCTTAAGAATCTTAATTCGAGCAGAACTCGGCCATCCTGGAGCTTTAATTGGCGATGATCAAATTTATAATGTAATTGTAACAGCTCATGCATTTGTAATAATTTTTTTTATAGTTATGCCTATTATAATTGGGGGATTTGGTAACTGACTTGTCCCTTTAATATTAGGTGCCCCTGACATAGCTTTTCCTCGAATAAATAATATAAGTTTTTGACTATTACCCCCTTCATTAACTCTATTATTAACAAGAAGAATAGTTGAAACTGGAGCAGGGACAGGGTGAACTGTTTATCCCCCTCTTTCAAGAAATATTGCTCATGGAGGAGCCTCTGTTGATTTAGCAATTTTCTCT…	657
Phoebis_sennae	lepid	bold_database	>MHMXM546-07.Phoebis_sennae.COI-5P.GU164626	ACATTATATTTTATTTTTGGAATTTGAGCAGGAATAGTAGGAACTTCTTTAAGTTTATTAATTCGAACAGAATTAGGTAATCCAGGATCTTTAATTGGAGATGATCAAATTTATAATACTATTGTAACGGCTCATGCTTTTATTATAATTTTTTTTATAGTTATACCAATTATAATTGGTGGATTTGGTAATTGATTAGTACCATTAATATTAGGAGCTCCTGATATAGCCTTCCCACGTATAAATAATATAAGTTTTTGACTTTTACCCCCTTCATTAACATTATTAATTTCTAGAAGTATTGTTGAAAACGGAGCAGGTACAGGATGAACAGTTTATCCCCCACTTTCATCTAATATTGCTCATAGAGGTTCTTCAGTAGATTTAGCAATTTTTTCT…	657
Piezodorus_guildinii	hemip	full_genome	>gi|725062164:1471-2127 Piezodorus guildinii contig_35, whole genome shotgun sequence	ACTTTATATTTTCTATTTGGAATATGAGCTGGAATAATTGGATCTGCTATAAGAATTATTATTCGTATTGAATTAGGTCAACCTGGGAGATTTATTGGAGATGATCAAATTTATAATGTTGTAGTAACCGCACATGCATTTGTTATAATTTTTTTTATAGTTATACCAATCATAATTGGAGGATTTGGTAATTGATTAGTACCTTTAATAATTGGAGCCCCTGATATAGCATTTCCACGAATAAATAATATAAGATTCTGATTATTACCCCCCTCATTAACATTATTAATAGTAAGAAGATTGGCTGAAGCAGGAGCTGGAACTGGTTGAACAGTATATCCTCCTTTATCAAGAAATTTATCCCACAGAGGAGCATCGGTAGATTTAGCAATTTTTTCA…	657
Plutella_xylostella	lepid	bold_database	>GMLC396-11.Plutella_xylostella.COI-5P.KF370588	ACATTATATTTTATTTTTGGAATTTGATCAGGAATATTAGGAACTTCACTAAGTTTATTAATTCGTGCAGAATTAGGAAACCCAGGATCTTTAATTGGAGATGATCAAATTTATAATACAATTGTGACCGCTCATGCATTTATTATAATTTTCTTTATAGTTATACCTATTGTTATTGGAGGATTCGGAAATTGACTTATCCCATTGATATTAGGAGCTCCTGATATAGCCTTTCCTCGAATAAATAATATAAGATTTTGACTACTTCCCCCCTCATTAACCTTATTAATTTCCAGAAGAATTGTTGAAAATGGAGCAGGTACTGGATGAACTGTTTATCCTCCTTTATCTTCAAATATCGCTCATAGAGGAAGATCTGTCGATTTAGCTATTTTTTCT…	657
Pogonomyrmex_barbatus	hymen	bold_database	>GBAH3099-07.Pogonomyrmex_barbatus.COI-5P.EF044172	TAATAGTTTAATTAACAATGATCAAATTTACAACTCAATAGTAACAAGACATGCCTTCATTATAATCTTTTTTATGGTTATACCCTTTATAATTGGTGGATTCGGTAATTTTCTTGTCCCATTAATACTCGGAACACCTGATATAGCATTCCCACGAATAAATAATATAAGATTTTGACTCCTCCCTCCATCAATCTCCTTATTAATTCTAAGAAACTTTATTGGAAGGGGTGTTGGAACTGGATGAACCATTTATCCTCCTCTTGCTTCAAATATTTTCCATAGAGGCCCCTCAGTTGATATATCTATTTTCTCATTACATATTGCTGGTATATCATCAATTCTTGGAGCTATTAATTTTATTACTACAATTTTAAATATACATCACATAAACTTTAC…	574
Polistes_canadensis	hymen	bold_database	>DEBU191-07.Polistes_canadensis.COI-5P.JN988653	ACATTATATTTTATTTTTGGATTATGATCAGGAATAATTGGAACATCTTTAAGATTAATCATCCGATTAGAATTAGGAACACCAATATCAATAATTAATAATGATCAAATTTATAATTCAATTATTACAGCACATGCATTAATTATAATTTTTTTTATAGTTATACCATTTATAATTGGAGGATTTGGAAATTGATTAATTCCATTAATATTAGGAGCCCCCGATATAGCTTTTCCACGAATAAATAATATAAGATTTTGATTACTCCCCCCATCTTTATTAATATTACTATTAAGAAATATTAATGATAGAGGAGTAGGAACTGGATGAACTTTATATCCACCTTTATCATCAACTATAGGACACAATTCATCATCAGTAGATTTTGCAATCTTCTCT…	657
Polistes_dominula	hymen	bold_database	>BCHYM12926-16.Polistes_dominula.COI-5P.KY260955	ACATTATATTTTATTTTTGGACTTTGAGCTGGAATAATTGGTACATCTTTAAGATTAATAATTCGATTAGAATTAGGAACACCATCTTCACTTATTAATAATGATCAATTTTATAATTCAATTATTACAGCCCATGCTTTAGTAATAATTTTTTTTATAGTTATACCATTTATAATTGGAGGTTTTGGAAATTGATTAATTCCTATAATACTTGGAGCCCCTGATATAGCTTTCCCACGAATAAATAATATAAGATTTTGACTTTTACCACCCTCATTATTTTTACTTATTATAAGAAATATAATAAAAATAGGAGTAGGAACAGGATGAACTTTATACCCACCTTTATCTTCAAATATTGGACATAATTCACCTTCTATTGATCTATCAATTTTTTCT…	657
Rhodnius_prolixus	hemip	full_genome	>gi|805596630:436-1092 Rhodnius prolixus Rhodnius_prolixus-3.0.3-12119.1, whole genome shotgun sequence	ACCCTGTATTTCTTACTAGGTGCCTGAGCTGGAATATTAGGAACATCATTAAGCTGAATTATCCGTATCGAACTAGGTCAACCGGGCCCATTTATTGGAGATGATCAAATTTATAATGTAATCGTAACAGCACATGCCTTCGTTATAATCTTCTTCATAGTTATACCAATTATAATTGGAGGGTTCGGAAACTGATTAGTCCCATTAATAATTGGAGCTCCCGACATAGCATTCCCACGAATAAATAATATAAGATTCTGATTACTTCCTCCATCCCTTACCTTATTATTAACATCAAGCCTAGTCGAAAGAGGGGCCGGAACCGGATGAACAGTTTATCCCCCATTATCAAGTAATATCGCCCATAGTGGAGCCTCAGTAGATTTAGCAATCTTCTCA…	657
Scaptodrosophila_lebanonensis	dipte	bold_database	>GBDP4993-08.Scaptodrosophila_lebanonensis.COI-5P.EU493686	AATTGATTAGTGCCTTTAATATTAGGAGCCCCAGATATAGCTTTCCCTCGAATAAATAATATGAGTTTCTGAATACTACCTCCCGCCCTAACTCTTTTATTAGTGAGCAGTATAGTTGAAAATGGAGCCGGAACAGGTTGAACTGTTTACCCTCCCCTATCATCTGGAATTGCACATGGGGGGGCATCAGTAGACTTAGCAATTTTTTCTTTACACTTAGCCGGAATTTCTTCAATTTTAGGAGCCGTAAATTTTATTACAACTGTTATTAATATACGATCAACTGGTATTACATTAGACCGAATACCTTTATTTGTTTGATCAGTAGTAATTACTGCTTTACTATTACTTTTATCCTTACCTGTTTTAGCTGGGGCTATTACTATATTATTAACAGAC…	468
Solenopsis_invicta	hymen	bold_database	>BBHYA2452-12.Solenopsis_invicta.COI-5P	TTATATTTTATTCTTGCAATTTGAGCGGGAATAATTGGATCATCTATAAGAATAATCATTCGACTAGAACTGGGATCTTGTAATTCTCTAATTAATAATGATCAAATCTATAATTCTTTAGTTACTAGACACGCTTTTATTATAATTTTTTTTATAGTTATACCCTTCATAATTGGAGGATTTGGAAATTTCTTAGTGCCCCTAATACTTGGATCCCCTGATATAGCTTATCCCCGAATAAATAATATAAGATTTTGACTCCTACCACCTTCTCTAACTCTTTTACTTATTAGAAGATTTATTAATAGAGGAGTGGGAACAGGATGAACTATTTATCCACCTTTAGCCTCCAACATTTTTCACAGAGGAGCCTCTATCGATCTATCTATTTTTTCCTTA…	654
Sphyracephala_brevicornis	dipte	full_genome	>gi|825689870:19-354 Sphyracephala brevicornis scaffold30252, whole genome shotgun sequence	AATTGACTAGTCCTTTTTGTGACTAAGATATTAGGAGCCCCAGACATAGCTTTCCGTCGAATAAATGATATAAGCTTGTGATTATTGCTTCCTTCCCTAACATTACTGTTAGTTAGAAGAATAGTAGAAAATGTAGCTGGAACTGGATGAACCGTTTATCCTCCTTTATCTTCTGTGATTGCTCATGGAGGAGCTTCAGTAGATTGAGCTATTTTTTCTTCACACCTAGCAGGAGTTTCTTCAATTTTCGGAGCAGTAAATTTTATTACTTCAGTAATTAATATACGATCTTCTGGAATTACCGAATTATTTGACCGAATACCTTTATTTGTTTGA	336
Spodoptera_frugiperda	lepid	bold_database	>GBGL16295-14.Spodoptera_frugiperda.COI-5P.KJ634297	ACATTATATTTTATTTTTGGAATTTGAGCAGGGATAGTAGGTACTTCTTTAAGTTTATTAATTCGAGCTGAATTAGGGACTCCAGGATCTTTAATTGGAGATGATCAAATTTATAATACTATTGTAACAGCTCATGCTTTTATTATAATTTTTTTTATAGTTATACCTATTATAATTGGAGGATTTGGAAATTGACTTGTACCTTTAATATTAGGAGCCCCTGATATAGCTTTCCCACGTATAAATAATATAAGTTTTTGACTTTTACCCCCATCTTTAACTTTATTAATTTCTAGTAGCATTGTAGAAAATGGAGCAGGAACTGGATGAACAGTTTACCCCCCCCTCTCCTCTAATATTGCTCATGGTGGTAGTTCAGTAGATTTAGCTATTTTCTCA…	654
Stomoxys_calcitrans	dipte	bold_database	>TTDFW968-08.Stomoxys_calcitrans.COI-5P.KM571816	ACTTTATACTTTATTTTCGGAGCATGATCAGGTATAGTCGGAACTTCTTTAAGAATTTTAATTCGAGCAGAATTAGGACATCCTGGAGCATTAATTGGTGATGATCAGATTTATAATGTAATTGTTACTGCACATGCATTTATTATAATTTTCTTTATAGTTATACCAATTATAATTGGAGGATTTGGAAATTGATTAGTTCCATTAATACTTGGAGCTCCTGACATAGCCTTCCCTCGAATAAATAATATAAGTTTTTGACTACTTCCTCCTGCTCTTACCCTTTTATTAGTTAGAAGAATAGTAGAAAAGGGAGCTGGAACTGGTTGAACCGTATATCCACCTTTATCTTCAAATATTGCACATGGTGGAGCTTCTGTTGATTTAGCTATTTTTTCT…	657
Teleopsis_dalmanni	dipte	bold_database	>GBDP13566-13.Teleopsis_dalmanni.COI-5P.KC192968	ACCCTTTATTTTCTATTTGGTGCATGAGCTGGTATAGTGGGAACTTCTTTAAGAATTTTAATTCGGGCAGAATTAGGACACCCAGGAGCTTTAATTGGAGACGATCAAATTTATAATGTAATTGTTACAGCACACGCCTTCATTATAATTTTTTTTATAGTAATACCAATCATAATTGGTGGATTTGGAAATTGGTTAGTACCTTTAATACTAGGAGCCCCAGATATAGCTTTCCCACGAATAAATAATATAAGATTTTGGTTATTACCTCCTTCTTTAACTCTTCTTTTAATAAGAAGTATAGTTGAAAACGGAGCTGGAACAGGATGAACTGTTTATCCACCCTTATCTTCTATTATTGCTCATGGAGGAGCTTCCGTTGATTTAGCTATTTTTTCA…	657
Themira_minor	dipte	bold_database	>BBDCQ526-10.Themira_minor.COI-5P.JN291323	ACTTTATATTTTATATTTGGAGCTTGAGCCGGTATAGTAGGTACATCTTTAAGAATTCTAATTCGAGCTGAATTAGGACACCCTGGGGCTTTAATTGGAGACGATCAAATTTATAACGTAATTGTTACTGCTCATGCTTTTGTAATAATTTTTTTTATAGTTATACCTATTATAATTGGAGGATTCGGGAATTGATTAGTTCCTTTAATATTAGGAGCTCCTGATATAGCATTCCCTCGAATAAATAATATAAGTTTTTGAATACTTCCTCCTTCTCTTACACTATTATTAGTCAGAAGTATAGTTGAAAACGGAGCTGGTACAGGTTGAACTGTATACCCTCCCCTTTCTTCAGGAATTGCTCATGGAGGGGCTTCAGTAGATTTAGCTATTTTTTCT…	657
Tipula_oleracea	dipte	bold_database	>BBDIT800-11.Tipula_oleracea.COI-5P	ACTTTATATTTCATTTTTGGAGCTTGGGCCGGTATAGTAGGAACTTCTTTAAGAATTTTAATTCGAGCAGAACTTGGTCATCCTGGGGCATTAATTGGGGATGACCAAATTTATAATGTTATTGTAACAGCTCATGCATTTATTATAATTTTTTTTATAGTTATACCTATTATAATTGGAGGATTTGGAAATTGATTAGTCCCTTTAATACTAGGAGCCCCAGATATGGCTTTTCCACGAATAAATAATATGAGTTTTTGGATATTACCCCCATCCCTTACTCTTTTATTAGCTAGTAGTATAGTGGAAAATGGAGCTGGAACAGGTTGAACCGTTTACCCCCCACTTTCTGCTGGAATTGCTCATACAGGAGCATCAGTAGATCTAGCTATTTTTTCT…	657
Trachymyrmex_cornetzi	hymen	bold_database	>ACGAB737-09.Trachymyrmex_cornetzi.COI-5P.HM372949	TTATATTTTCTTTTAGCTATTTGATCAGGTATAATTGGATCAGCAATAAGAATAATTATTCGATTAGAATTAGGATCCTGTAATAATCTTATCAACAACGATCAAATTTATAATTCCCTAATTACTAGCCATGCTTTTATTATAATTTTTTTTATAGTAATACCCTTTATAATTGGGGGATTTGGAAATTTTTTAGTCCCTCTTATACTTGGTTCCCCAGATATAGCATACCCCCGTATAAATAATATAAGATTTTGACTTCTCCCTCCTTCTTTAATTCTTCTTATTATAAGAAATTTTATTTCAACCGGCACCGGAGCTGGTTGAACCTTATACCCACCTTTAACCTCAAATATATTTCATAGAGGTCCATCTGTAGATATAACTATTTTTTCCCTA…	654
Trachymyrmex_zeteki	hymen	bold_database	>ASPAN605-11.Trachymyrmex_zeteki.COI-5P.KM224757	CTATATTTTATTTTTGCCATCTGATCAGGACTAGTTGGATCATCCATAAGAATAATTATTCGCCTAGAACTAGGAACTTGCGGCAGCCTGATTAACAACGATCAAATTTACAACTCCCTAATTACTAACCATGCCTTTATCATAATTTTTTTCATAGTAATACCTTTCATAATCGGTGGATTTGGAAACTTCCTAGTCCCACTTATACTAGGCTCACCAGATATAGCTTTCCCCCGCCTCAATAACATAAGATTTTGATTACTGCCCCCGTCACTTATACTACTAATCCTAAGAAACTTCATATTCTTAGGAACAGGAGCAGGATGAACCTTATACCCACCCCTAACATCCAATGTTTTCCACAGAGGGCCATCGATCGATTTATCAATTTTTTCACTA…	654
Tribolium_castaneum	coleo	bold_database	>GBMIN26570-13.Tribolium_castaneum.COI-5P.JQ350711	ACTCTTTATTTCATATTTGGAGCATGATCAGGAATAGTAGGAACCTCACTTAGATTACTAATCCGAGCTGAACTGGGAAATCCTGGTTCACTAATTGGTGATGATCAAATCTATAACGTTATTGTTACAGCCCATGCATTTATCATAATTTTCTTCATAGTAATACCAATTATAATTGGAGGCTTTGGAAATTGATTAGTACCACTAATACTAGGAGCCCCTGATATAGCATTCCCCCGAATAAATAACATAAGATTCTGGCTCCTGCCACCCTCATTAAGACTTCTTATCATAAGAAGAGTAGTAGAAAGAGGGGCAGGAACAGGATGAACTGTTTACCCCCCTTTATCATCTAATATCGCTCACGGAGGAGCTTCAGTTGACCTAGCAATTTTTAGA…	657
Trichogramma_pretiosum	hymen	bold_database	>GBAH8440-14.Trichogramma_pretiosum.COI-5P.KF573404	TTGTATTTTATTTTTGGAATATGAGCAGGAATTGTGGGTTTATCAATAAGAATAATTATTCGTTTAGAATTGGGTAATCCTGGTTCATTAATTGGTAATGATCAAATTTATAATTCTATTGTTACTAGACATGCTTTTTTAATAATTTTTTTTTTTGTTATACCTGTAATAATAGGAGGTTTTGGTAATTATTTAATTCCATTAATATTAGGAAGTCCTGATATAGCTTTTCCTCGTATAAATAATATAAGATTTTGATTATTACCACCAAGATTATTATTATTATTATCAAGAATATTTATTGGAACAGGTACAGGAACAGGTTGAACTGTGTATCCTCCGTTATCTTCAAATTTATCTCATAGGGGCCCTTCTGTAGATTTATCAATTTTTTCTTTA…	645
Wasmannia_auropunctata	hymen	bold_database	>ACGAB805-09.Wasmannia_auropunctata.COI-5P.GU709204	CTATATTTTATCTTAGCAATTTGATCAGGATTAATTGGATCTTCTATGAGTATAATTATCCGATTAGAGCTAGGCTCATGTGGTCCTATGATTAATAACGACCAAATTTATAATACTTTAGTTACTAGACACGCATTTATTATAATTTTTTTTATAGTAATACCTTTCATAATTGGGGGATTCGGAAATTTTTTAGTCCCATTAATACTAGGATCCCCTGACATAGCCTACCCTCGCATAAATAATATAAGATTTTGGCTTCTTCCACCCTCCATCACACTACTTATTATAGGAAGATTTATTAATAACGGAGCTGGTACAGGATGAACAATTTATCCTCCCTTAGCTTCTAACATTTTCCATAGAGGATCTTCTATCGACCTTTCAATTTTTTCCCTT…	654
Zootermopsis_nevadensis	isopt	bold_database	>GBMH6228-09.Zootermopsis_nevadensis.COI-5P.EU253855	ACATTATATTTCATTTTCGGAGCATGATCCGGAATATTAGGAACATCACTAAGAATGCTAATCCGAGCAGAGTTAGGTCAACCAGGATCCTTAATTGGAGATGACCAAATTTACAATGTAATTGTAACCGCACATGCATTCATCATAATTTTTTTCATAGTTATACCAATCTTAATTGGAGGTTTCGGAAACTGATTGGTACCACTTATACTAGGAGCCCCTGATATAGCATTCCCCCGAATGAACAACATAAGATTTTGATTACTTCCACCCTCACTTACACTCCTCCTAACAAGAAGTATAGTAGAAAGAGGAGCTGGGACAGGATGAACGGTATACCCCCCATTAGCCAGAGGAATAGCTCATGCAGGAGCATCAGTCGACCTAACAATTTTTTCC…	657
