# Supplementary material for: Global survey of mobile DNA horizontal transfer in arthropods reveals Lepidoptera as a prime hotspot
Source: PLoS Genet. 2019 Feb 1;15(2):e1007965. doi: 10.1371/journal.pgen.1007965 (PMC6373975; doi:10.1371/journal.pgen.1007965)
Supplement: S6 Table — (XLSX) [file pgen.1007965.s011.xlsx]

## Sheet: Sheet 1
Family	Sense	Sequence	Tm °C
copia000070	fwd	YCTAGCTGTGTTAACAAGACCT	50
	rvs	TCCAACAAGTTCAGAATTACCT
copia000723	fwd	CTTGGCARTAATGACTCGACCA	54
	rvs	TCCARYTATCTCTGCCCTTCCT
mariner000045	fwd	GGTTGTTGACCGGAAATCAAAAAC	54
	rvs	GTTCGAGAGTTTCCCAGCCC
mariner000071	fwd	AATCGTCCCAAACAGTGGCCAA	54
	rvs	CGATAAAACCTCCCATCCGAGC
mariner000073	fwd	TTTAACGCRACGCRTTAACAGC	54
	rvs	TGGCAAAACATCCCAACCAAGC
mariner000040	fwd	TGAGCTCAYAGTCRACCAAAAAC	53
	rvs	GRTAAGCARTTSGAAGCCCAATTCA
mariner000878	fwd	AGTGCTYACCGCCGAACAAAAG	56
	rvs	TGGCAGAACTTCAACTCMAATTCGG
mariner000067	fwd	ATTGCTTTCRATGGAACAAAAACAG	54
	rvs	GGAAGCARATCAAAGCCCAAYTC
mariner000080	fwd	AAAGAATGGCTTCTGCTCTTG	53
	rvs	GTCCATCTGTTCCCATCCAAATTTC
mariner000040	fwd	AGAACGTGTTGATGATTCTGAG	53
	rvs	GGGAGCAATTCGAAGTTCAATTC
mariner000153	fwd	ATTGCTCACACTCGACCATAAG	53
	rvs	GGGTAGCAGTTCGTATCTCAATTC
mariner000171	fwd	GCRTCGYGAGGATGTTTCMA	53
	rvs	GTGTGAACWGGTGCATTGTCTTG
