# Supplementary material for: Global survey of mobile DNA horizontal transfer in arthropods reveals Lepidoptera as a prime hotspot
Source: PLoS Genet. 2019 Feb 1;15(2):e1007965. doi: 10.1371/journal.pgen.1007965 (PMC6373975; doi:10.1371/journal.pgen.1007965)
Supplement: S7 Table — (XLSX) [file pgen.1007965.s012.xlsx]

## Sheet: Sheet 1
Family	Raw_data	Demultiplexed reads	Blast-validated reads	Clustered reads (> 100 bp and complete clusters only) (assembled, singletons)	Amplicon size	Mean sequence size
Copia		242765	197284	153435 (150707, 2728)	216	159
Gypsy		37508	22379	13372 (11847, 1525)	696	424
Jockey		359718	280553	208082 (185047, 23035)	402	297
Mariner		65582	49635	38305 (28676, 9629)	501	319
Total	1180083	705573	549851	413194 (376277, 36917)
Proportion of previous category		0.597901	0.779297	0.751465
Proportion of Total		0.597901	0.465943	0.35014
