# Supplementary material for: Global survey of mobile DNA horizontal transfer in arthropods reveals Lepidoptera as a prime hotspot
Source: PLoS Genet. 2019 Feb 1;15(2):e1007965. doi: 10.1371/journal.pgen.1007965 (PMC6373975; doi:10.1371/journal.pgen.1007965)
Supplement: S1 Data — (ZIP) [file pgen.1007965.s013.zip]

Archive with 4 entries (4 files):
- ref_align_copia.fasta
- ref_align_gypsy.fasta
- ref_align_jockey.fasta
- ref_align_mariner.fasta
