# Supplementary material for: Global survey of mobile DNA horizontal transfer in arthropods reveals Lepidoptera as a prime hotspot
Source: PLoS Genet. 2019 Feb 1;15(2):e1007965. doi: 10.1371/journal.pgen.1007965 (PMC6373975; doi:10.1371/journal.pgen.1007965)
Supplement: S1 Data — (ZIP) [file pgen.1007965.s013.zip › ref_align_copia.fasta]

>copia-aegypti AEDAE_SUPERCONT1_1004_109399-109187
------ataggatgcttatcatacttgatgctatcaaccagaccagacatcgccgccgcagtcaacactttcagccgatatcaagcagcacctacagataagcactggagccacctgaaaaggattttacgctacctaaaagggaccagagattatggattagtgtatcgccgcag---agctgattccagtccgctgataggatacgcagatgcagattgg----
>copia-gambiae ANOGA_X_22424192-22424401
------gtaggatgtttaacctatttgatgattacgtctcgtccagacattagtattgcagttaattatcttagtcgctttcagagtggtgcaacagatgaacactggacacatctaaaacgtgtactaaggtatttacaaggcacaaaggattatttcctagaatatcgacataa------tcaagaggagccaattgtaggatttgctgatgcagattgg----
>copia-bombyx gi|54103404|gb|AADK01006308.1|_312-524
---attcttggatctttaatgtatgctgtcttatgtactagacctgatttatgtcctagtgtagcatatttaagtcgttttcaaaattgtgcaaatgaagcactgttaaaagctctaaaaagagtgcttagatatgtaaatgcaacacttgacctaaagctgactttcaatagtaa------tgaaagtactgatttgattggatatgttgattccgactgg----
>copia-pipiens CULQU_SUPERCONT3_2566_5830-5618
------attggaagtttgatgtatctgatgctcggaaccagaccagacttgtgcttcgcgatcaatctgtttagtcgctaccaggacaaagcaacgtgtgaacactggaactgcgtgaaacgagtgctacggtacatcaaagggacgaccggaatgcatctgatgtacacacggaa---ggacgaagcaacccccctggttggatacgtggattccgactgg----
>copia-mojav gi|91922958|gb|AAPU01009825.1|_10170-10385
------attggatgtctcatgtatgtaatgttatgtactagaccagatctaactactgctgtaaatatcttaagtagatacacgaataaaaataacaatgaattatggaaatgcttaaaaagaattataagatatttaaaagggaccattgatatgaaacttatctataaaaagaataaattgcatgaaaatatactagttggttatgtagattctgattgg----
>copia-anana DROAN_CH902666_1_7758-7973
------ataggctgcttaatgtacataatgctttgtacacgtcccgacatagccactgctgtaaatattttaagcagatataatagcaaaaataatttggagctatggcaatgcttaaaaagggtacttagatatttgaaaggaaatattgatatgaaattgatttttaagaaaaatccctcttatgaaaatatcttagttggttttgcagattcggactgg----
>copia-melano gi|7740|emb|X02599.1|_4004-4219
------ataggatgtttaatgtacataatgctttgtacacgcccagatttaactactgcagtaaatatcttgagcagatatagtagcaaaaataactccgaattatggcagaacttaaaaagagttcttagatatttgaagggcactatcgatatgaaattgatttttaaaaagaacttggcatttgaaaataaaattattggttatgtggattctgattgg----
>copia-persim DROPE_CH697009_1_946-731
------attggctgtttaatgtacataatgctgtgtacacgaccagatttagctaccgctgtaaatatcttgagtagatatagtagcaagaacaatgctgagttatggcaatgtttaaaaagggttattagatatttaaagggaactattgatatgaagcttatatttaaaaagaatacatcatttgaaaatacattagttggctatgtagactccgattgg----
>copia-kopfer gi|1255921|emb|X96971.1|_3819-4034
------gttggttgtttaatgtacataatgctttgtactcgtccagatctatctacagctgttaacattttaagcagatataatagcaaaaataatgctgagttatggcagtgcttaaaaagagttcttagatacttaaagggaactattaatatgaaattagcttttaaaagaaacgcaacaattgaaaacatattagttggctatgtggattctgactgg----
>copia-tribol gi|189238217|ref|XM_965159.2|_2356-2565
------gttgggtgtctaatgtatgtcatgttggcaagcagaccagatttaagtgtctccgttaacatgtgtagtcgttatcaaagtacaccgacagaagagctgtggcaagccctaaaacgtattttaagatacatcaaaggcacgatagactatgaactgttttatccaaagca------agaatgcgagcaacttgtgggctatgctgatgcggattgg----
>copia-pisum gi|298474612|gb|ABLF02004964.1|_2751-2539
------ataggatgtctcatgtatgttatgttagccacacgaccagatctaagctactgtttaaactattttagccatttccaaagcaaaccccaagaagttcattgggtgcatctaaaaggtgttcttagatatattaaaggaacattggattattcaataatttatagaaaaca---aagtattacaacaatacttgaaggctatgttgacgcagattgg----
>copiafw 
ngctgcathggntgyytnatgta-----------------------------------------------------------------------------------------------------------------------------------------------------------------------------------------------------------
>copiarv_(reversed) 
------------------------------------------------------------------------------------------------------------------------------------------------------------------------------------------------------------taygtngayswngaytggcctg
