# Supplementary material for: Global survey of mobile DNA horizontal transfer in arthropods reveals Lepidoptera as a prime hotspot
Source: PLoS Genet. 2019 Feb 1;15(2):e1007965. doi: 10.1371/journal.pgen.1007965 (PMC6373975; doi:10.1371/journal.pgen.1007965)
Supplement: S1 Data — (ZIP) [file pgen.1007965.s013.zip › ref_align_gypsy.fasta]

>gypsyfw 
ngctgcttcacngaycaymarcc-----------------------------------------------------------------------------------------------------------------------------------------------------------------------------------------------------------------------------------------------------------------------------------------------------------------------------------------------------------------------------------------------------------------------------------------------------------------------------------------------------------------------------------------------------------------------------------------------------------------------------------------------------------------------------------------------------------------------------------------------------------------------------------------------------------------------------------------------------------------------------------------------------------
>gypsyrv_(reversed) 
------------------------------------------------------------------------------------------------------------------------------------------------------------------------------------------------------------------------------------------------------------------------------------------------------------------------------------------------------------------------------------------------------------------------------------------------------------------------------------------------------------------------------------------------------------------------------------------------------------------------------------------------------------------------------------------------------------------------------------------------------------------------------------------------------------------------------------------------------------------------------------------------------------aartayganmgncaycctctgg
>gypsy-pisum ACYPI_GL349866_484960-484361
------tacacagatcatcaaccattggtatcaatagtaagaaaaaatttagataaagttgagaataatagactgaaacggttaaaattaaagttaatgaattatagatatacattagaatacttacctggtaaatatatgtacatagctgatttattaacaaga---------------------------------------------------------------------------------------------------------------------------------aatataattcataaagaagagaatgatgatgcaacattaagagat---------------------------------------------------ctgatacatacagtaagagtc------------------actgaaataaggtatagtatagataaacttgttgaattaaaaatagaaaca------------------gatagagatagaatattgagtcgtgtaaaagattat---tatttaaatggttggccaaataaattgaaagaagttggtgaaatgaatcattattataaaataagatcagacttaaca---------------gttgaagatgagttagtatattttgagaatagagtaataataccaacaacattaagagataatatgctgaaacagttacatgac------------------------------------------------agtcatcagggggtatgcaagacaaaagaattagccaagcaacatatttattggccaggtatagcatctgatattacaaatttagttctggcatgtgcaatatgt------aataagtatactagaagtaat----
>gypsy-aedes AEDAE_SUPERCONT1_4_4793806-4794495
------tataccgatcacatgcctttaacattcgccatttct---------ccgaagaattctaacgcaaaactaaaacgatggaaagcctatatagaagaacacgattatgaaatgttttacaaacaaggcaaggcaaacgtcgttgcggacgcgttatcaaga---------------------------------------------------------------------------------------------------------------------attcaaataaattcccttactccaacaatgcattcggccgataatgatgacagttcc---------------------------------------------------tatattccttctacagaatccccaattaacgtttttaaaaaccagctgatattcagaatagaatctcgttctagctacaaactatctatc------cactttaga---gaatacaaacgacacatatttacagaaccaaaattt---acaagaaaatttctagcagaaaaactcaaagaatatttgcaaccaaatattcttaatggcataatgactagtgaaccc---ataatgggattaatccaggaaatttacaaggaaaactttaacccccgcatggtcaaagcaagatattctcaaaagatggttcaggatatatatgacgaaaatgaaagaataaaaaaaatcaatgaaattcat------aattatgctcacagaaatgcacaagagaatgtcgcgcaattaataaaaacctattactttccaaatatgaataaacaagtcaaagatttcgtgaaaatttgtgaaacttgtaaaactgaaaaatatgaacgacaccct----
>gypsy-anophel ANOGA_X_21432893-21432204
------tttaccgatcacctcccactaacatttacactttcc---------ccaaaaaataataatgcaaaacttaaaagatggaaatcatttttagaagaacatgattatgaattatgttataaaccaggtaaagcaaacattgttgcagatgctttatcacgt---------------------------------------------------------------------------------------------------------------------gttcaaattaactccttaacacctactcaacactcagcagaagatgatgataacgat---------------------------------------------------tatattctttcaacagaggcacccattaatgttttccgaaatcaacttatattccgattaacccctaactcctcctatgaactaacaata------ccatttcaa---gggtataaaagacacaccttctgtgcatctgaattt---tcaagtgacttcattaaacaaacttttaaaaaattcctcaatcctaaagtacgtaatggtatatattgcgatcaatcc---ataatgggaaacattcaagaaattttcaaatcaatgtataattcaaaagtaataaaaattcgttattctcaattgaaagtagaagatttgcaaacagaggaacaacaattagaaaaaattaaagaaatacat------aactttgcacatagaaatgttaaagaaaattctatacaattcataaagaaatattatttccctggaatgcgtaaatccattcaaaacttcattcaaaattgtgaaatttgcaaactagaaaaatatgatagaaaacca----
>gypsy-culex CULQU_SUPERCONT3_1766_5030-4341
------tttactgatcatcagcctttaacatacgcactgtcg---------ccaaagaacaacaatggtaaactaaaaagatggcaatcatttcttgatgagcataaacacagaatgttctacaaagtaggaaaatcaaacgttgtcgcagacgcactttctcgc---------------------------------------------------------------------------------------------------------------------attcaaataaattctctaactcctacccaacactccgctgatgacgatgatagtttt---------------------------------------------------tttatcccatcaacagaagcacctataaacgtcttccgaaatcaactaatttttaagactggtcctcaatcagaccaaaaatttaaaatt------atatttgga---aaatataaaaggcacactttcatagaaccttatttc---acaacggaaaatttgacaaaacagttgaaagattttctatcctcgaacatgctaaacggaatcatgacaactgagcca---atcatgggattaatccaagaaatttataaagagctatttaatccgacccaattcagggcaagattttcacaaaaaattgtagaagatattcccgagttagaagatcaattaaagaagattaaagaaacacac------acatatgctcatcgaagctctaaagaaaatgttgcacaacttatcaaaacttgttattttccatcaatgaatcgtaaggtacaagaattcattaaaaactgcgagatatgtaaaaccgaaaaatatgacaggaatccc----
>gypsy-grims DROGR_CH917737_1_738-1436
------tttacagaccatcaacctctaaccttcgcactgagt---------agcaaaaatcataacggaaaactaaaaagatggaaaagttacatagaagagtacaaccatgaactaagatataagccaggaacttctaacgttgttgcagacgctctatccaga---------------------aatccccca---------------------------------------------------------------------------------acgccagaaattaacaacacaacaacatcaactgtacaaagtgacgacagttcatcacacaac---------------------------------------------------cttattccagtaatggaagtcccaattaacgtttttaaaaatcaacttttcttactaacatcagaaacggaatcatacgaattccaacta------ccttttccc---acacaccacagacacatagttgaaagaccagactac---tcagaagacgacttaatagacatcttgaaaaaacggctcgacccaaaaattgtcaatggattgttcacgacggaaaat---ataatggcaaaaatccagaatttatacccctaccattttgctagt------tacaaagtcaggtacacccagaaacaagttcaggatgtcacatgcgaaagcgaacaattagaaatcatagcaaaagaacac------actagagctcatagaaatgcaatagagaataaaattcaaatacttaataatttcttcttccctagcctaaagaaaaaaattgaaaagataacaaaggcatgcgaaacttgcaaagaaagcaagtacgacaggcatcct----
>gypsy-simul DROSI_CHRX_MRANDOM_012_28894-28199
------ttcaccgaccaccagcctctcacgttcgctgttgcc---------gacaaaaacacgaacgctaagattaagagatggaaatcctatatagaccaatacaatgccaagattttctacaaacctggcaaggaaaatttcgtggcagatgcactgtccagg---------------------------------------------------------------------------------------------------------------------caaaatcttaacgccttacaagacgaaccccagtcagacgctgcgactattcacagtgagctgtccctg---------------------------------acctacacggtcgaaaccacagacaaacccttaaattgctttaggaaccagatcattctggaagcagcacgtttcccgcttaagcgaagcctggtg------ctgttccga---agcaaaactcgccacttgatcagtttcgctgac---------aagggtgacctgttaaaaactctcaaagaagttgttaaccctgacgtcgtgaatgctatccattgcgacttgcct---acactggcgagcttccaacacgacctcatcacccacttcccagcc------actcaattccgtcactgcaagaatgtcgtggcggatataactgataaaaacgaacagtacgaaattgtcactgcagagcac------aaccgtgcacacagagccgcgcaggaaaatgtcaaacaagtccttcgagactactattttccaaagatgggcagcatgacaaaggaagtggttgctaattgcagggtatgcacccaagcaaagtacgacaggcacccg----
>gypsy-capita gi|1402846|gb|U60529.1|CCU60529_4079-4774
------tttacggatcatcaacccttaacatatgcactaagc---------aacaaaaacaataatagcaaaatgaaacgatggaaggcaatcctcgaagaatataactatgaactaaaatataaaccaggcaaaactaatgtagtagcagacggactatctaga------------------------ccacca---------------------------------------------------------------------------------cagcaggaccaaattaattccttgacaccgactcaacatagcgacgaaagctcaccgcaaaac---------------------------------------------------ctcattccttatacggacgccccgattaatgctttcaaaaaccagttattcctaaaaaccgcagacacctcgtcctaccaattcttaata------cccttccca---acctaccataggcatatcattgaagaacccgaatat---acagaagaaaatttaacaaatcatctaaagcgctatttaaatccttcagttaccaatgcaattattacagacgaccat---attttaggtagaatacaaaacatacatccaattcacttcagcaga------tacagaataaaatatacgcgaaaaatagtaaaagacttagtacgagaatctgaacaggaatccgaaatagttaaagaacac------aaaagagcacacagaagtgcaacggaaaacaaagcccaaattttagaaaatttttattttcctcaaatgaattcaaagattaataaaataattaagcaatgtaaaatatgtctcgaaaacaaatatgaaaggcaccct----
>gypsy-melano gi|2801515|gb|AF033821.1|_3806-4501
------tttaccgaccatcaacccctcactttcgctgttgcc---------gacaggaacacgaatgccaagataaagaggtggaaatcttacatagaccagcataatgccaaggttttctacaaacctggcaaagaaaatttcgtggcagacgccctctctagg---------------------------------------------------------------------------------------------------------------------cagaatctgaatgccttacaaaacgaaccccaatcagacgctgcgaccattcacagtgagctctccctg---------------------------------acctacacggtcgagacaacagacaaaccgttaaattgcttcaggaaccagatcattctggaggcagcacgttttccgctcaaacgaaacctggtg------ctctttcga---agcaaatctcgccacttaatcagctttactgat---------aaaagttggctattaaaaacacttaaggaggtggtaaaccctgacgtcgtgaacgctattcactgcgacctgccc---actctggcaagcttccaacacgacctcattgcccactttccagcc------acccaatttcgtcactgtaagaatgtcgtgttagacataaccgacaaaaacgaacagatcgaaatcgtcactgccgagcac------aaccgcgctcacagagccgcacaagaaaacattaaacaagtccttcgggattattactttcccaaaatgggcagtttagctaaagaagtagtagctaattgtagggtctgcacccaagcaaagtatgacaggcacccg----
>gypsy-hydei gi|396794|emb|X74543.1|_2743-3435
------ttcacggaccatcagcctttgacattcacagtttcc---------gagaaaaatactaacgccaagatcaaaaggtggaaagccgttatagacgaacacaacgcgtcggtactttacaaaccagggaaagagaactttgtgcctgacgccctttctagg---------------------------------------------------------------------------------------------------------------------caaaacataaacgccttacaaaatgaacttcaatcggacgctgcaacgattcacagcgaactctctctg---------------------------------atctacacgatcgaaacgaccgacaaaccaataaattgttttaaaaaccagattatcttagaagaagcgtgtttcccattacaacgcaaaaatata------ctttttggc---caaaatattcgccacctggtcagcttcactgac---------aaaaattcattaattgaaacaataaaacctctcattgttacagacgcagtaaatgcctttcactgccactttccg---acactagcc---atccagcatattctagtttcaagcttccctgca------acaacgttttggcactgcaagaacatgtgtctcgacatttctgatagaaatgaacagatagaaataatattgacagaacat------aaccgagcgcatagagcagcacaggaaaacattaaacaagtccttcgtgactattattttcccaaaatgtccaacctagccaaggaagtcgttgcaaattgcaaagtttgcacaaaatccaaatacgatagacacccg----
>gypsy-lymant gi|5815422|gb|AF177773.1|_3889-4677
------ataaccgaccataaaccactgcagtggatggtaaac---------cttaaagaacctaattcaagattaactagatggcgtttaaaacttagcgaatacgatttcaccgtggtatataaaaaaggcagacataacaccaacgccgacgccttatctcgtatagaaatccacaacgaagatctaaatagt---------------------------------------------------------------------------------atagtcgacgaattatgttctctcataccgaaccccactgatgaaccgcccactattgtaaac------tcttcaaccgaaaccgcacacactagtttagaacatcctatattagaaattccaatcaccgatgaaccccttaataaatactataggcaaattcatttcaccatcgtaaatgacgtcaaaagaaaaccgcacgtaacaaaacctttcgaa---actcacacgcgcatagccattcagctctcaaaatcaaacttagaaaacgacatcattaatgcgattaaagagtatgttagtcctaaagtaaaaaccgcccttttaataactccacctcttgccatgtattctattatccctgtaattcaaaaaacgttcagaagttcttcactaaacctcgtacttacaaaactagaaatagaaaacatcaaggattaccttcgtcaacaggaaatcattcgcaactatcatgatggaaagacgaatcaccgtggaatcacagaatgttatctatctctatcacgaaaatactattggcccaaaatgaaagaccagattacaaaatacatcaatgaatgtattatctgcggccaagcgaaatacgacaggaaccct----
>gypsy-tribol TRICA_CHLG10_2657483-2656608
------gtcaccgatcatcaaccactaaaatggcttttttcg---------cttaaagagcctaactctaaattagtcagatggcgtttacgtcttgaagaatttgattacgaaatccactataaaaaaggaaaattaaatagtaacgccgacgctttatcgcgacctccaaatttaaacatggctacaaccccagacaattctgaaccagaaacagattattcggataaaccaatattcgaatatataaaaaaatttaatcaagaactcattaataaagaagatgacataagttctacccgcgtagaacccgataaagatttggaccaaaatatcgatgaaagcgacgataatattacaattcatactaacaaggaaaaccccgtctgtttgatacctatttccgaagacccgttaaattttggcaaaaatcaaattcaattcatttccgttacaaacaatccttcagatccagtagtaatcaaattatttgaaaattcaaaacaaagaataacagtccaaatttcacgcaatgattcgaaaaataatatcctaaactttataaaaaattatgttataccccaagtatcatatgcatgtcacttcgcatcggacgaactttatgaaataaccggaaacattttaagagaacatttcaatgaatca---atattatttaaaaggcaccttaaaattttagaagacgtcgaatcccccgaagaacaaattgctataattcaaaactaccattacggtaaatctaatcatcgtggcattaatgaaaccctacagaaaatttcatcccgttactattggcctaacatgcaaaaggctattcaaaattttatcaacaaatgtgaaatatgtaaagctgtaaaatacgaccgcaaacca----
