# Supplementary material for: Global survey of mobile DNA horizontal transfer in arthropods reveals Lepidoptera as a prime hotspot
Source: PLoS Genet. 2019 Feb 1;15(2):e1007965. doi: 10.1371/journal.pgen.1007965 (PMC6373975; doi:10.1371/journal.pgen.1007965)
Supplement: S1 Data — (ZIP) [file pgen.1007965.s013.zip › ref_align_jockey.fasta]

>jockey-pisum ACYPI_GL349801_113655-113254
---tcttatagaccaataaacctccttcctaccttctcaaaaatgtttgaaaaaatacttctgaaaagacttctaccactatcagacaaagctatcatcattccacatcaccaatttgggttcagggctaaacactcaaccacccaccaactccttcgtactgtcgacttaatatctact---agtatggaattcaagcac------tactgtgctgccgtcctgctagacgtggcccaagccttcaacagagtgtggcacgatggcataatctataaacttaaaacatttctcactgctccatattacctt------ataatcaagccttatcttgaaaatcgaaccttctcagttagagtgaacaacagctactcggtcagctttcctattttggctggcgtccctcaaggaagcgac--
>jockey-aedes AEDAE_SUPERCONT1_4293_4200-3796
---agctatcgtccaatcagtttgctttcctccatcagtaaactttttgaaaaggttattttgaacagaatgatggcccacatcaacgaaaattcaatttttgccaatgaacagttcggattccgccatggacattcgaccactcatcaacttttacgtgtaacaaatttgatccgttcc---------aacaaatctgaaggctattctactggtcttgctcttctagacatagaaaaagcattcgacagtgtttggcatgaaggtttgattgtaaaattaaaaaacttt---aattttccaacatacattgttagaataattcaaagttatctgtcaaatcgtacacttcaggttaattatcagaactccagatctgaaagacttcctgtaagagctggtgttccccaaggcagcatt--
>jockey-bombyx BOMMO_BABH01063819_141-551
---agttaccgcccgattagcctcctcatgtctctgggcaaactgtatgagcgtctgctctacaaacgcctcagagacttcgtctcatcaaagggcattctcatcgatgaacaattcggattccgtgcaaatcactcatgcgtacaacaggtgcaccgcctcacggagcacattctcgtg---ggacttaaccgaccaaaaccgatctacacgggagccctcttcttcgacgtcgcaaaagcgttcgacaaagtctggcacaacggtttgattttcaaacttttcaacatg---ggcgtaccggacagtctcgtgctcatcatacgggacttcttgtctaaccgctcttttcgatatcgagtagagggaacccgctcctccccgcgaccactcacggctggagtcccgcaaggctccgtt--
>jockey-melano gi|157823|gb|M22874.1|DROLINEJA_3701-4102
---tcgtacaggcccaccagcttactcccatctctgggtaaaattatggagaggctgatcctaaacaggctgctcacatgcaaggatgttaccaaagcgattcccaaatttcagtttggcttccggttgcagcacggtactcctgagcaactacatagagtagtgaactttgctctggaagctatggaaaacaaggag---------tatgcagtaggtgcctttcttgatattcaacaggcatttgacagagtctggcaccctgggctcctgtacaaagcgaagaggctg------ttcccgccgcagctatatttggttgttaaaagtttcctggaagaacgcacattccacgtctctgttgatgggtacaaatcatcaatcaagccaattgcagctggagttcctcaaggaagcgtt--
>jockey-rhynosc gi|165873648|gb|EU363480.1|_5030-5416
---tcgtatcgccctatttcactactgatcgcaatctcaaagctttttgaaaagttactcatatagagactaaagccattcataaat------------attccaaatttccaattcggattcagaaacaagcattcagcaatcgatcaagtgcacagagtggtcactgagattgaaaaagcatttgaagcaaagaaa---------tactgtgtcggcatatttcttgacgtatcacaagcgttcgacaaagtgtggcacgaaggactcttctataaaatgagtaaactt------ctaccaggcaacttg---tcaactgcagagtcatacctgacaaatcgtgaattcagagttatgcatgaaggagaattctcaaactattatcaaatcaaggctgaagtaccacaagggagcgtc--
>jockey-helicon gi|222350604|emb|FP102341.4|_27385-27801
---agttatcgacctatcagccttctcagctgtttaggtaaaatttacgagagaatcattctcgttagactctcagaggtggtagaggccgactctctgctctgcaatgagcaattcggtttcagaaagaaacattccgccatacatcaagtccaccgtgttgtagagcatatagctcgatacaaccttagggatccttctcacagcaatacagctgctatttttctcgatatagcgaaagctttcgataaagtctggcataacggcttgatttacaagctgcgcgccgtttacggcttgccagactgtctcgtacacatcctgcgggattttctctcgaatagatactttcgctataaagtcgaaggcactctctcttccccccgcctcctccgcgcaggcgtaccacaaggctctacg--
>jockey-daphnia gi|229358276|gb|FJ905842.1|_1540-1944
---tcgtaccgcccaatctcactcacttcatgcctttgcaagaccatggaaagagtaatcgcaaaccacctacactggttcctcgagtccaagaacaaaatcaacaaggaacaggccgggttcagaaggggatgcagcactactgaccacatcgtacagctagaaacggacataaagctaggcttcagcagaaagcaa---------tccaccgtcgcggtgtttttggatatctccaaggcatacgactcggtatggacccaaggactcctctacaaaatagcaaaactc---ggaatcacgggccaaaccctagcctggatcaaggagttcctcacagacaggtcaatgtgcgtccgaataggtgaccaaacatctgaccacaaaacagtagagaatggagtcccccaaggagcggta--
>jockey-ixodes gi|239835821|gb|AC192419.4|_74201-73797
---agttacaggccaatcgcattgacgagctgcttgtgtaaaaccctcgaaaaaattattaatagacgactgatgcagcacttggaaaaacattgcatcctggataaataccagtgcggtttccgctcattccgctcaacacaggatcagttggttcgattggagacaactgttcgagaggcctttgtcaatagacag---------tactgcctctctgtgttcttcgatctcgagaaagcatgcgatactgccgggcggcatggaattttgagggacttgattgacatt---ggtatccagggccgcatgttctttgccattgaaagctatttaggtagacgcaccttccgagtaaggctggggtctgtacactcacgatggttcgtacaggaaaacggtattccacagggcggtgtc--
>jockey-lymant gi|3859940|gb|AF081103.1|_4010-4414
---agttaccgcccgattagtctactaagaggtctaggtaagatctacgaacgaatagttctcagtagactacgtacattcgccgaggctaacaacctcgttcccgacgcacagtttggcttccgagctaaacacagctgcgtacaacaagttcaccgtttggtagaatacacaagtagtcagttcatcatgaacaga---------tatacgggtgtattattcctagacgtagcgaaagcattcgacaaggtttggcatgaaggcctaatctacaaactctatctcctc---aagatccctcactacttaattcacattatacatgactacttaagtcatcgcagctttcgctacagggtggaagggacgttgtcgacctcccaccctatcaaggccggcgtccctcaggggtcggtc--
>jockey-nasonia NASVI_1_32767206-32766802
---agctatagaccaattagcctcttaccatctctcagcaaaatcgtcgaaagcgtactactcacacgcctgaacaaacacattgacgaaagtaatgtcttgccagatgtacaacacggctttaggtccagacactcttccgcgcatcaactcatgagagtagccgagcacatcgcagacagcttaaacagaaggcat---------cacaccgcaatggctcttctcgacgtacaacaggctttcgacaaagtctggcacgatggtctcatttacaaactaattagaata---aattgtccacactacctcataggcactatccagtcttttcttacggatagatcactgagagttaaagtgggacactctctatccagcagcaaacccatcaccgcaggtgttcctcaagggtcaaaa--
>jockfw1 
nactcgtaymgnccnatyagy---------------------------------------------------------------------------------------------------------------------------------------------------------------------------------------------------------------------------------------------------------------------------------------------------------------------------------------------------------------------------------------------------------------yt
>jockfw2 
scgagttaymgnccnatyagy---------------------------------------------------------------------------------------------------------------------------------------------------------------------------------------------------------------------------------------------------------------------------------------------------------------------------------------------------------------------------------------------------------------yt
>jockeyrvalt_(reversed) 
---------------------------------------------------------------------------------------------------------------------------------------------------------------------------------------------------------------------------------------------------------------------------------------------------------------------------------------------------------------------------------------------------------------ggdgtrccdcarggdtct---gt
