# Supplementary material for: Global survey of mobile DNA horizontal transfer in arthropods reveals Lepidoptera as a prime hotspot
Source: PLoS Genet. 2019 Feb 1;15(2):e1007965. doi: 10.1371/journal.pgen.1007965 (PMC6373975; doi:10.1371/journal.pgen.1007965)
Supplement: S1 Data — (ZIP) [file pgen.1007965.s013.zip › ref_align_mariner.fasta]

>mariner-yak DROYA_V2_CHRUN_5806_1220-720
tccgcgcgatgggtgccgcgattgctcacacacgaccataagcgcaaccgtgtgaccatttcaaaggagtgtttggcg---atgttcaaccgcaatccaaacgaatttttgcgccgtttcgttaccgtagacgaaacatggatccaccacaccacaccagagaccaaagaacaatcaagacagtgggtttctccgggtgaacgtgcaccaaagaaggccaaggtgggtctgtcggccaacaaggtcatggccacagttttttgggatgcacaaggtatcattcacatcgattaccttgaaaagggtaaaacgatcaccggcgaatattattcagagcttttggacagattcgatattgatttgaagcagaaacgaccgcatttggcgaaaaaaaaa---gtgctgttccatcaggacaatgcacgggtgcacacgtgtgtagtcagcatggcaaaatttcataaattgggctacgaactgctaccccatccagcatattctccagat--
>mariner-ascogast gi|15982564|dbj|AB056895.1|_945-1445
tgtgcaaagtgggtgccgcgcgagctcacaatcgatcaaaaacaacaacgagttgatgattcggagcggtgtttggag---atgtttaagcgcaataaagccgaatttttccgtcgatatgtgacaatggatgaaacatggctccatcactacactccagagtccaatcgtcaatcatctgaatggacagcaagcgacgaacccaattcaaagcgtggaaaaacgcaacagtcggctggaaaggttatggcgtctgttttttgggatgcgcatggaataatattcatcgactatctccagaagggacagacaatcaacagcgactattacattgctttattggagcggttgaaagccgaaatcgcaaagaaacggccgcatttgaagaagaaaaaa---gtgctgttccaccaagacaatgcaccgtgtcacaagtctggaaaaacgatggctaaaatttatgaattgggctacgaattgcttcctcatccaccctattctccagat--
>mariner-eriphia gi|189310148|emb|AM906106.1|_501-1004
tctgctcgttgggtccctagaaacctcacgtcccatgatcgacttcaacgtcgtcaaagttcggaggagctaactgcttctgtacaaaccaggacccggcggaaatttgagtcacgcatagtgacaggtgatgaaacatgggtccatcactgggatccagagaccaagctcgaaagcatggcctggaagcacaagggctctccgacccccatcaagttccggacccaaccttcagccggaaagatcatggccaccaccttctgggattgtaagggagtgttgatgttggactatgcgccccgtggaaggactatcacaggccagtattacgccgaggaactggctcggctgaaggagtgcatccgtcagaagcagcgcggcaagttgtcacgcagt---gtcctcctcctccacgacaatgcccctgtccacaatgccagggttgcacaagctgccttgcgtgagtgcggattcgaggagcttaaccatcccccctacagtcctgat--
>mariner-pilumnus gi|189310168|emb|AM906123.1|_526-1026
tctgccttttgggtccctagaaacctcacgccccatgatcgacttcaacgtcgtcaaagttcggaggagctgctgctt---ctgtacaaccaggacccggcggaacttgagtcacgcatagtgacaggtgatgaaacacgggtccatcactgggatccagagaccaagctcgaaagcatggcctggaagcacaaaggctctccgacccccatcaagttccggacccaaccctcagccgggaagatcatggccaccatcttctgggattgtaagggagtgttgatgttggactatgcgcctcgtggaaggactatcacaggccagtattacgccgaggaactggctcggctgaaggagtgcatcagtcagaagcggcgcggcaagttgtcacagggt---gtcctcctcttccacgacaatgcccctgtccacaaggccagggttgtacaagctgccttgcgtgagtgcggattcgaggagcttaaccatcccccctacagtcctgat--
>mariner-portunus gi|189310187|emb|AM906137.1|_527-1027
tctgctcgttgggtgccccgaaaactttctccgcatgatcgccttcagcgccgcacaagttcggaggagctactgact---ctgtacaatgcagacccagcgggatttgagtcgagggtcgtgacaggtgatgaaacgtgggttcaccactgggacccggagacaaagctcgagagcatgacttggaaacacaagggatcccctacaccactcaaatttcggacccaaccatcagctggcaagatcatggccaccatcttctgggacgccgagggagtgctgctggtggacttcctgccgcgcggatctacgatcacaggggagtactacgccggagtactcggtcacttgagggactctatccgtcagaagagaaggggcaagttgacccgtggt---gtccttcttctccacgacaacgctccggtccataaggcccggcgtgcccaggctgctctgaaggactgcggctttgagcagctaaatcatccaccctacagtcctgac--
>mariner-perisesar gi|189310203|emb|AM906146.1|_528-1028
tctgctcgttgggtgccccgaaatttttctctgcatgatcgccttcagcgctgcacaagttcggaggagctgctgact---ctgtacaacgcagacccaacgggattcgagtcaagggtcgtgacaggtgatgaaacgtgggttcaccactgggacccagagacgaagctcgagagcatggcctggaaacacaagggatccccgacaccgctcaagtttcggatccaaccatcggctggcaagatcatggccaccatcttctgggacgccgagggagtgctgctggtggacttcttgccgcgtggctctacgaccacgggggagtacaacgccgaagtactcggtcgcttgagggactccatccgtcagaagaggcggggcaagttgacccgtggt---gtcctcctcctccacgacaacgctccggtccacaagacccgccgtgcccaggctgctctgagtgactgcagcttcgagcagctcaatcacccaccctacagtccggac--
>mariner-xantho gi|189310219|emb|AM906158.1|_523-1023
tctgcccgttgggtccctagaaacctcatgccccatgatcgacttcaacatcgtcaaagttcggaggagctgctgctt---ctgtacaaccaggacccggcggaatttgagtcacgcatagtgacaggtgatgaaacatgggtccatcactgggatccagagaccaagcttgaaagcatggcctggaagcacaagggctctccgacccccatcaagttctggacccaaccctcagccgggaagatcatggccaccatcttctgggattgtaagggagtgttgatgttggactatgcgcctcgtggaaggactatcacaggccagtattacgccgaggaagtggctcggctgaaggagtgcatacgtcagaagcggcgcagcaagttgtcacgcggt---gtcgtcctcctccacgacaatgcccctctccacaaggccagggttgcacaagctgacttgcgtgactgtggattcgaggagcttaaccatcccccctacagtcctgat--
>mariner-forfic gi|37907407|gb|AY226489.1|_337-825
ctcgatacatgggttcctcacgaactgaaagaaacgcatttaacgcaacgcattaacatctgcgatttgctaaagaaacgt---------aatgaaaatgatccatttttaaaacgactgataactggcgatgaaaaatgggttgtttac---------aacaatatcaagcggaaaagatcgtggagcaggccaggtgaaccagctcaaacaacatcaaaagctggtattcatcaaaagaaggttttgttatcagtttggtgggattacaaaggaattgtctactttgaactcttaccacccaaccgaacgatcaattctgttgtctacattgaacaactaacgaaattaaacaatgcagttgaagaaaagcgggccgaattgacaaatcgaaaaggtgttgtattccatcatgacaatgcaaggccacacacatctttggtcactcggcaaaaattattggagcttggttgggatgttttgccacatccaccatatagtcctgac--
>mariner-diachasm gi|49659751|gb|AY601745.1|_517-1017
tgtgcaaaatgggtgccgcgcgagctcacatttgaccaaaaacaccaacgtgttgatgattctgagcggtgtttgcag---ctgttaactcgtaaaacaccctagtttttgcgtcgatatgtgacaatggatgaaacatggctccatcactacactcctgagtccaatcgacagtcagctgagtggacagcgacaggtgaaccggctccgaagcgtggaaagactcaaaagtctgctggcaaagtaatggcctctgttttttgggatgcgcatggaataatttttatcgattatcttgagaagggaaaaaccatcaacagtgactattatatggcgttattggagcgtttgaaggtcgaaatcggggcaaaacggccccatatgaagaagaaaaaa---gtgttgttccaccaagacaacgcaccgtgccacaggtcattgagaacgatggcaaaaattcatgaattgggcttcgaattgcttccccacccaccgtattctccagat--
>mariner-adoxophyes gi|5821233|dbj|AB020617.1|_625-1026
------------------------------------------------------------------------------------------------------aaatttttccgtcgatatgtgacaatggatgaaacatggctccatcactacactccagagtccaatcgtcaatcatctgaatggacagcaagcgacgaacccaatccaaagcgtggaaaaacgcaacagtcggctggaaaggttatggcgtctgttttttgggatgcgcatggaataatattcatcgactatctccagaagggacagacaatcaacagcgactattacattgctttattggagcggttgaaagccgaaatcgcaaagaaacggccgcatttgaagaagaaaaaa---gtgctgttccaccaagacaatgcaccgtgtcacaagtctggaaaaacgatggctaaaatttatgaattgggctacgaattgcttcctcatccaccgtattctccagat--
>mariner-haematobia gi|600823|gb|U11641.1|HIU11641_681-1181
tgtgcaaaatgggtgccgcgcgaactcacatttgaccaaaaacaacaacgtgttgatgattctgagcggtgtttgcag---ctgttaactcgtaatacacccgagtttttccgtcgatatgtaacaatggatgaaacatggctccatcactacactcctgagttcgatcaacagtcggctgagtggacagcgaccggtgaaccgtctccgaagcgtggaaagactcaaaagtccgctggcaaagtaatggcctctgttttttggaatgcgcatggaataatttttatcgattatcttgagaaggaaaaaaccatcaacagtgactattatatggcgttattgtagcgtttgaaggtcgaaatcgcggcaaaatggccccatatgaagaagaaaaaa---gtgttgttcgaccaagacaatgcaccgtgccacaagtcagtaagaacgatggcaaaaattcatgaattgggcttcgaattgcttccccacccactatattctccagat--
>mariner-mantispa gi|600831|gb|U11649.1|MPU11649_555-1055
tgtgcaaagtgggtgccgcgcgagctcacaatctatcaaaaacaacaacgtgttgatgattcagaggcctgtttgaag---ctgtttaaccatgataaaaaggattttttgcatcggtacgtcacaatggatgaaacatggatccatcactacactcccgagtcaaatcggcagtcagccgactggactgcacgcgatgaacccactccaaagcgtggaaaaacgcaacagtcagctggcaaggtaatgacctctgtattttgggatgcgcacggtataatatttatcaactatctcaagaaaggaaaaacaatcaatagcgattattacatagcgttattggagcgtttgaagaaagaaatcgcggaaaaacgaccccatatgaagaagaaaaaa---gtgttgtttcaccaagacaatgcaccgtgtcacaagtcaatgaaaacgatggcaaaatggcatgaattgggcttcgaattgcttccgcatccaccgtattctccagat--
>mariner-chrysop gi|600832|gb|U11650.1|CPU11650_705-1205
tgtgcaaaatgggtgccgcgcgagctcacatttgaccaaaaacaacaacgtgttgatgattctgagcggtgtttgcag---ctgttaactcgtaatacacccgagtttttgcgtcgatatgtgacaatggatgaaacatggctccatcactacactcctgagtccaaacgacagtcggctgagtggacagcgaccggtgaaccgtctccgaagcgtggaaagactcaaaagtccgctggcaaagtaatggcctctgttttttgggatgcgcatggaataatttttatcgattatcttgagaagggaaaaaccatcaacagtgactattatatggcgttattggagcgtttgaaggtcgaaatcgcggcaaaacggccccatatgaagaagaaaaaa---gtgttgttccaccaagacaacgcaccgtgccacaagtcattgagaacgatggcaaaaattcatgaattgggcttcgaattgcttccccacccgccgtattctccagat--
>marinerfw1 
tgtgcacgntgggtnccn---------------------------------------------------------------------------------------------------------------------------------------------------------------------------------------------------------------------------------------------------------------------------------------------------------------------------------------------------------------------------------------------------------------------------------------------------------------------------------------------------------mg
>marinerfw2 
tgtgcaarrtgggtnccn---------------------------------------------------------------------------------------------------------------------------------------------------------------------------------------------------------------------------------------------------------------------------------------------------------------------------------------------------------------------------------------------------------------------------------------------------------------------------------------------------------mg
>marinerrv1_(reversed) 
------------------------------------------------------------------------------------------------------------------------------------------------------------------------------------------------------------------------------------------------------------------------------------------------------------------------------------------------------------------------------------------------------------------------------------------------------------------------------------------------------cayccnccntaytcnccagac--
>marinerrv2_(reversed) 
------------------------------------------------------------------------------------------------------------------------------------------------------------------------------------------------------------------------------------------------------------------------------------------------------------------------------------------------------------------------------------------------------------------------------------------------------------------------------------------------------cayccnccntayagyccagac--
